# Supplementary material for: The Olfactory System of Dolichogenidea gelechiidivoris (Marsh) (Hymenoptera: Braconidae), a Natural Enemy of Tuta absoluta (Meyrick) (Lepidoptera: Gelechiidae)
Source: Int J Mol Sci. 2025 Jul 29;26(15):7312. doi: 10.3390/ijms26157312 (PMC12347633; doi:10.3390/ijms26157312)
Supplement: Supplementary file 1 [file ijms-26-07312-s001.zip]

Archive with 2 entries (2 files):
- ijms-3713926-supplementary/ijms-3713926-Supplementary File.pdf
- ijms-3713926-supplementary/ijms-3713926-total_gene_information.xlsx
