# Supplementary material for: The Olfactory System of Dolichogenidea gelechiidivoris (Marsh) (Hymenoptera: Braconidae), a Natural Enemy of Tuta absoluta (Meyrick) (Lepidoptera: Gelechiidae)
Source: Int J Mol Sci. 2025 Jul 29;26(15):7312. doi: 10.3390/ijms26157312 (PMC12347633; doi:10.3390/ijms26157312)
Supplement: Supplementary file 1 [file ijms-26-07312-s001.zip › ijms-3713926-supplementary/ijms-3713926-total_gene_information.xlsx]

## Sheet: total_gene_information
gene_id	DF1_y	DF2_y	DF3_y	DM1_y	DM2_y	DM3_y	DF-VS-DM_padj	DF-VS-DM_log2FC	DF-VS-DM_regulated	Nr	Swiss-Prot	KEGG	gene_ontology_blast	eggNOG	Pfam	CAZy	Signal	tmhmm
g0_i0	5784	5973	9292	6702	5379	7923	0.596017241176145	-0.176029	normal	XP_008544470.1^PREDICTED: E3 ubiquitin-protein ligase HUWE1 isoform X1 [Microplitis demolitor] >XP_014296835.1 PREDICTED: E3 ubiquitin-protein ligase HUWE1 isoform X1 [Microplitis demolitor] >XP_014296836.1 PREDICTED: E3 ubiquitin-protein ligase HUWE1 isoform X2 [Microplitis demolitor]^93.7%	Q7TMY8.5^RecName: Full=E3 ubiquitin-protein ligase HUWE1; AltName: Full=E3Histone; AltName: Full=HECT, UBA and WWE domain-containing protein 1; AltName: Full=HECT-type E3 ubiquitin transferase HUWE1; AltName: Full=Upstream regulatory element-binding protein 1; Short=URE-B1; Short=URE-binding protein 1^46.0%	K10592|HUWE1, MULE, ARF-BP1|http://www.genome.jp/dbget-bin/www_bget?ko:K10592	GO:0003677^DNA binding^molecular_function;GO:0061630^ubiquitin protein ligase activity^molecular_function;GO:0004842^ubiquitin-protein transferase activity^molecular_function;GO:0006284^base-excision repair^biological_process;GO:0030154^cell differentiation^biological_process;GO:0032922^circadian regulation of gene expression^biological_process;GO:0016574^histone ubiquitination^biological_process…	COG5021|KOG0939^Domain of Unknown Function (DUF913)^O	PF06025.11^Domain of Unknown Function (DUF913)	--	--	i119-141o
g0_i1	5388	5670	9215	6337	5083	7317	0.736842222473973	-0.143972	normal	XP_008544470.1^PREDICTED: E3 ubiquitin-protein ligase HUWE1 isoform X1 [Microplitis demolitor] >XP_014296835.1 PREDICTED: E3 ubiquitin-protein ligase HUWE1 isoform X1 [Microplitis demolitor] >XP_014296836.1 PREDICTED: E3 ubiquitin-protein ligase HUWE1 isoform X2 [Microplitis demolitor]^93.7%	Q7TMY8.5^RecName: Full=E3 ubiquitin-protein ligase HUWE1; AltName: Full=E3Histone; AltName: Full=HECT, UBA and WWE domain-containing protein 1; AltName: Full=HECT-type E3 ubiquitin transferase HUWE1; AltName: Full=Upstream regulatory element-binding protein 1; Short=URE-B1; Short=URE-binding protein 1^46.0%	K10592|HUWE1, MULE, ARF-BP1|http://www.genome.jp/dbget-bin/www_bget?ko:K10592	GO:0003677^DNA binding^molecular_function;GO:0061630^ubiquitin protein ligase activity^molecular_function;GO:0004842^ubiquitin-protein transferase activity^molecular_function;GO:0006284^base-excision repair^biological_process;GO:0030154^cell differentiation^biological_process;GO:0032922^circadian regulation of gene expression^biological_process;GO:0016574^histone ubiquitination^biological_process…	COG5021|KOG0939^Domain of Unknown Function (DUF913)^O	PF06025.11^Domain of Unknown Function (DUF913)	--	--	i119-141o
g0_i2	5279	5594	9178	6218	5002	7218	0.778080605203196	-0.138492	normal	XP_008544470.1^PREDICTED: E3 ubiquitin-protein ligase HUWE1 isoform X1 [Microplitis demolitor] >XP_014296835.1 PREDICTED: E3 ubiquitin-protein ligase HUWE1 isoform X1 [Microplitis demolitor] >XP_014296836.1 PREDICTED: E3 ubiquitin-protein ligase HUWE1 isoform X2 [Microplitis demolitor]^93.7%	Q7TMY8.5^RecName: Full=E3 ubiquitin-protein ligase HUWE1; AltName: Full=E3Histone; AltName: Full=HECT, UBA and WWE domain-containing protein 1; AltName: Full=HECT-type E3 ubiquitin transferase HUWE1; AltName: Full=Upstream regulatory element-binding protein 1; Short=URE-B1; Short=URE-binding protein 1^46.0%	K10592|HUWE1, MULE, ARF-BP1|http://www.genome.jp/dbget-bin/www_bget?ko:K10592	GO:0003677^DNA binding^molecular_function;GO:0061630^ubiquitin protein ligase activity^molecular_function;GO:0004842^ubiquitin-protein transferase activity^molecular_function;GO:0006284^base-excision repair^biological_process;GO:0030154^cell differentiation^biological_process;GO:0032922^circadian regulation of gene expression^biological_process;GO:0016574^histone ubiquitination^biological_process…	COG5021|KOG0939^Domain of Unknown Function (DUF913)^O	PF06025.11^Domain of Unknown Function (DUF913)	--	--	i119-141o
g0_i3	993	988	1549	938	799	937	0.6338956687237479	0.14613796657077802	normal	XP_014296838.1^PREDICTED: protein SZT2-like [Microplitis demolitor]^87.61%	A2A9C3.1^RecName: Full=KICSTOR complex protein SZT2; AltName: Full=Seizure threshold 2 protein; AltName: Full=Transcript increased in glutamate resistance; Short=TIGR^27.04%	--	GO:0034198^cellular response to amino acid starvation^biological_process;GO:0042149^cellular response to glucose starvation^biological_process;GO:0007417^central nervous system development^biological_process;GO:0021540^corpus callosum morphogenesis^biological_process;GO:1904262^negative regulation of TORC1 signaling^biological_process;GO:0043473^pigmentation^biological_process;GO:0009791^post-emb…	--	PF15848.4^Domain of unknown function (DUF4721)	--	--	--
g0_i4	832	831	1420	786	731	797	0.7772483971279008	0.144441313211895	normal	XP_014296838.1^PREDICTED: protein SZT2-like [Microplitis demolitor]^86.58%	A2A9C3.1^RecName: Full=KICSTOR complex protein SZT2; AltName: Full=Seizure threshold 2 protein; AltName: Full=Transcript increased in glutamate resistance; Short=TIGR^25.81%	--	GO:0034198^cellular response to amino acid starvation^biological_process;GO:0042149^cellular response to glucose starvation^biological_process;GO:0007417^central nervous system development^biological_process;GO:0021540^corpus callosum morphogenesis^biological_process;GO:1904262^negative regulation of TORC1 signaling^biological_process;GO:0043473^pigmentation^biological_process;GO:0009791^post-emb…	--	PF15848.4^Domain of unknown function (DUF4721)	--	--	--
g0_i5	291	318	479	293	265	294	0.9484475998147309	0.0955116909708674	normal	QBB01988.1^putative probable phenylalanine--tRNA ligase alpha subunit isoform X1, partial [Cotesia chilonis]^92.05%	Q9W3J5.1^RecName: Full=Phenylalanine--tRNA ligase alpha subunit; AltName: Full=Phenylalanyl-tRNA synthetase alpha subunit; Short=PheRS^50.62%	K01889|FARSA, pheS|http://www.genome.jp/dbget-bin/www_bget?ko:K01889	GO:0002161^aminoacyl-tRNA editing activity^molecular_function;GO:0005524^ATP binding^molecular_function;GO:0004826^phenylalanine-tRNA ligase activity^molecular_function;GO:0000049^tRNA binding^molecular_function;GO:0006432^phenylalanyl-tRNA aminoacylation^biological_process;GO:0005737^cytoplasm^cellular_component;GO:0005829^cytosol^cellular_component;GO:0009328^phenylalanine-tRNA ligase complex^c…	COG0016|KOG2784^phenylalanyl-tRNA synthetase alpha chain-like^J	PF00582.25^Universal stress protein family	--	--	--
g0_i6	564	661	954	652	580	532	0.9861413139508121	0.0446475940399432	normal	QBB01988.1^putative probable phenylalanine--tRNA ligase alpha subunit isoform X1, partial [Cotesia chilonis]^95.14%	Q9W3J5.1^RecName: Full=Phenylalanine--tRNA ligase alpha subunit; AltName: Full=Phenylalanyl-tRNA synthetase alpha subunit; Short=PheRS^66.53%	K01889|FARSA, pheS|http://www.genome.jp/dbget-bin/www_bget?ko:K01889	GO:0002161^aminoacyl-tRNA editing activity^molecular_function;GO:0005524^ATP binding^molecular_function;GO:0004826^phenylalanine-tRNA ligase activity^molecular_function;GO:0000049^tRNA binding^molecular_function;GO:0006432^phenylalanyl-tRNA aminoacylation^biological_process;GO:0005737^cytoplasm^cellular_component;GO:0005829^cytosol^cellular_component;GO:0009328^phenylalanine-tRNA ligase complex^c…	COG0016|KOG2784^phenylalanyl-tRNA synthetase alpha chain-like^J	PF01409.19^tRNA synthetases class II core domain (F)	--	--	--
g0_i7	16	15	29	7	9	32	0.997667655162016	0.0672074354130974	normal	XP_014296838.1^PREDICTED: protein SZT2-like [Microplitis demolitor]^81.51%	--	--	--	--	--	--	--	--
g10001_i0	128	24	20	20	6	34	0.629142301105443	1.4782949512310701	normal	EMT67535.1^Choline dehydrogenase [Fusarium oxysporum f. sp. cubense race 4]^99.75%	A1CFL2.1^RecName: Full=Dehydrogenase patE; AltName: Full=Patulin synthesis protein E; Flags: Precursor^45.34%	--	GO:0050660^flavin adenine dinucleotide binding^molecular_function;GO:0016614^oxidoreductase activity, acting on CH-OH group of donors^molecular_function	COG2303|KOG1238^GMC oxidoreductase^E	PF05199.12^GMC oxidoreductase	AA3_2	--	--
g10003_i0	101	3	5	0	0	2	--	--	--	SCO79527.1^related to programmed cell death protein (calcium-binding protein) [Fusarium oxysporum]^99.65%	G3V7W1.1^RecName: Full=Programmed cell death protein 6; AltName: Full=Apoptosis-linked gene 2 protein homolog; Short=ALG-2^39.49%	--	GO:0005509^calcium ion binding^molecular_function;GO:0048306^calcium-dependent protein binding^molecular_function;GO:0000287^magnesium ion binding^molecular_function;GO:0060090^molecular adaptor activity^molecular_function;GO:0042803^protein homodimerization activity^molecular_function;GO:0043495^protein membrane anchor^molecular_function;GO:0006919^activation of cysteine-type endopeptidase activ…	KOG0037^Pfam:efhand^T	PF00036.31^EF hand	--	--	--
g10005_i0	11	0	9	12	1	4	--	--	--	XP_008543394.1^PREDICTED: uncharacterized protein LOC103568337, partial [Microplitis demolitor]^82.95%	Q96PN6.3^RecName: Full=Adenylate cyclase type 10; AltName: Full=AH-related protein; AltName: Full=Adenylate cyclase homolog; AltName: Full=Germ cell soluble adenylyl cyclase; Short=hsAC; Short=sAC; AltName: Full=Testicular soluble adenylyl cyclase^35.33%	K11265|ADCY10|http://www.genome.jp/dbget-bin/www_bget?ko:K11265	GO:0004016^adenylate cyclase activity^molecular_function;GO:0005524^ATP binding^molecular_function;GO:0051117^ATPase binding^molecular_function;GO:0071890^bicarbonate binding^molecular_function;GO:0000287^magnesium ion binding^molecular_function;GO:0030145^manganese ion binding^molecular_function;GO:0006171^cAMP biosynthetic process^biological_process;GO:0071241^cellular response to inorganic sub…	--	PF00211.19^Adenylate and Guanylate cyclase catalytic domain	--	--	--
g10009_i0	1210	1202	1847	1236	1295	977	0.997667655162016	0.0129347999275026	normal	XP_014296908.1^PREDICTED: 39S ribosomal protein L12, mitochondrial [Microplitis demolitor]^82.47%	Q7YR75.1^RecName: Full=39S ribosomal protein L12, mitochondrial; Short=L12mt; Short=MRP-L12; Flags: Precursor^46.27%	K02935|RP-L7, MRPL12, rplL|http://www.genome.jp/dbget-bin/www_bget?ko:K02935	GO:0003735^structural constituent of ribosome^molecular_function;GO:0006390^mitochondrial transcription^biological_process;GO:0045893^positive regulation of transcription, DNA-templated^biological_process;GO:0006412^translation^biological_process;GO:0005743^mitochondrial inner membrane^cellular_component;GO:0005762^mitochondrial large ribosomal subunit^cellular_component	COG0222|KOG1715^Ribosomal protein L7/L12 C-terminal domain^J	PF00542.18^Ribosomal protein L7/L12 C-terminal domain	--	--	--
g1000_i0	2270	2155	3047	2267	1922	2286	0.980671201202572	-0.0306903	normal	XP_014297703.1^PREDICTED: protein EFR3 homolog cmp44E isoform X2 [Microplitis demolitor]^93.05%	Q8IGJ0.3^RecName: Full=Protein EFR3 homolog cmp44E; AltName: Full=Conserved membrane protein at 44E; AltName: Full=Protein stambha A^55.13%	--	GO:0150008^bulk synaptic vesicle endocytosis^biological_process;GO:0007268^chemical synaptic transmission^biological_process;GO:0000281^mitotic cytokinesis^biological_process;GO:0007602^phototransduction^biological_process;GO:0072659^protein localization to plasma membrane^biological_process;GO:0048488^synaptic vesicle endocytosis^biological_process;GO:0016079^synaptic vesicle exocytosis^biologic…	KOG1877^Inherit from biNOG: EFR3 homolog^S	PF05004.12^Interferon-related developmental regulator (IFRD)	--	--	o537-559i
g1000_i1	2473	2473	3541	2492	2170	2623	0.9861413139508121	-0.0222827	normal	XP_014297703.1^PREDICTED: protein EFR3 homolog cmp44E isoform X2 [Microplitis demolitor]^93.26%	Q8IGJ0.3^RecName: Full=Protein EFR3 homolog cmp44E; AltName: Full=Conserved membrane protein at 44E; AltName: Full=Protein stambha A^56.58%	--	GO:0150008^bulk synaptic vesicle endocytosis^biological_process;GO:0007268^chemical synaptic transmission^biological_process;GO:0000281^mitotic cytokinesis^biological_process;GO:0007602^phototransduction^biological_process;GO:0072659^protein localization to plasma membrane^biological_process;GO:0048488^synaptic vesicle endocytosis^biological_process;GO:0016079^synaptic vesicle exocytosis^biologic…	KOG1877^Inherit from biNOG: EFR3 homolog^S	PF05004.12^Interferon-related developmental regulator (IFRD)	--	--	o572-594i
g1000_i2	215	215	257	225	215	235	0.873351453569989	-0.199666	normal	XP_008552732.1^PREDICTED: ribonucleoside-diphosphate reductase large subunit-like [Microplitis demolitor] >XP_014297694.1 PREDICTED: ribonucleoside-diphosphate reductase large subunit-like [Microplitis demolitor]^92.88%	P07742.2^RecName: Full=Ribonucleoside-diphosphate reductase large subunit; AltName: Full=Ribonucleoside-diphosphate reductase subunit M1; AltName: Full=Ribonucleotide reductase large subunit^71.31%	--	GO:0005524^ATP binding^molecular_function;GO:0097718^disordered domain specific binding^molecular_function;GO:0042802^identical protein binding^molecular_function;GO:0017076^purine nucleotide binding^molecular_function;GO:0004748^ribonucleoside-diphosphate reductase activity, thioredoxin disulfide as acceptor^molecular_function;GO:0021846^cell proliferation in forebrain^biological_process;GO:0009…	COG0209|KOG1112^Provides the precursors necessary for DNA synthesis. Catalyzes the biosynthesis of deoxyribonucleotides from the corresponding ribonucleotides (By similarity)^F	PF02867.14^Ribonucleotide reductase, barrel domain	--	--	--
g1000_i3	1365	1318	2298	1380	1248	1392	0.977880186922279	0.0399539130573898	normal	XP_014297702.1^PREDICTED: protein EFR3 homolog cmp44E isoform X1 [Microplitis demolitor]^93.97%	Q8IGJ0.3^RecName: Full=Protein EFR3 homolog cmp44E; AltName: Full=Conserved membrane protein at 44E; AltName: Full=Protein stambha A^54.95%	--	GO:0150008^bulk synaptic vesicle endocytosis^biological_process;GO:0007268^chemical synaptic transmission^biological_process;GO:0000281^mitotic cytokinesis^biological_process;GO:0007602^phototransduction^biological_process;GO:0072659^protein localization to plasma membrane^biological_process;GO:0048488^synaptic vesicle endocytosis^biological_process;GO:0016079^synaptic vesicle exocytosis^biologic…	KOG1877^Inherit from biNOG: EFR3 homolog^S	PF08822.10^Protein of unknown function (DUF1804)	--	--	o420-442i
g10010_i0	13	8	0	20	10	2	--	--	--	EOB14168.1^Protein kinase C-like protein, partial [Nosema bombycis CQ1]^90.31%	Q00078.1^RecName: Full=Protein kinase C-like^40.35%	K18050|PRKCE|http://www.genome.jp/dbget-bin/www_bget?ko:K18050	GO:0005524^ATP binding^molecular_function;GO:0046872^metal ion binding^molecular_function;GO:0004697^protein kinase C activity^molecular_function;GO:0009272^fungal-type cell wall biogenesis^biological_process;GO:0035556^intracellular signal transduction^biological_process	KOG0694^Protein kinase c^T	PF00069.24^Protein kinase domain	--	--	--
g10011_i0	0	4	8	34	51	45	0.000488566734428266	-3.7947	down	XP_008555092.1^PREDICTED: uncharacterized protein LOC103576582 [Microplitis demolitor] >XP_008555093.1 PREDICTED: uncharacterized protein LOC103576582 [Microplitis demolitor]^91.72%	--	--	--	--	PF07841.12^DM4/DM12 family	--	SignalP-TM	o10-32i
g10011_i1	0	4	9	30	50	40	0.00263156803243363	-3.58673	down	XP_008555092.1^PREDICTED: uncharacterized protein LOC103576582 [Microplitis demolitor] >XP_008555093.1 PREDICTED: uncharacterized protein LOC103576582 [Microplitis demolitor]^91.72%	--	--	--	--	PF07841.12^DM4/DM12 family	--	SignalP-TM	o10-32i
g10013_i0	10	8	0	0	0	5	--	--	--	EOB11984.1^hypothetical protein NBO_604g0001 [Nosema bombycis CQ1]^41.13%	--	--	--	--	PF13856.5^ATP-binding sugar transporter from pro-phage	--	--	--
g10014_i0	4	0	0	0	0	0	--	--	--	XP_008559374.1^PREDICTED: musculin [Microplitis demolitor]^87.06%	O60682.2^RecName: Full=Musculin; AltName: Full=Activated B-cell factor 1; Short=ABF-1; AltName: Full=Class A basic helix-loop-helix protein 22; Short=bHLHa22^56.36%	--	GO:0003700^DNA-binding transcription factor activity^molecular_function;GO:0000981^DNA-binding transcription factor activity, RNA polymerase II-specific^molecular_function;GO:0001227^DNA-binding transcription repressor activity, RNA polymerase II-specific^molecular_function;GO:0046983^protein dimerization activity^molecular_function;GO:0000980^RNA polymerase II distal enhancer sequence-specific D…	KOG4029^Helix-loop-helix DNA-binding domain^K	PF00010.25^Helix-loop-helix DNA-binding domain	--	--	--
g10015_i0	0	0	0	0	0	0	--	--	--	EOB11972.1^Protein pelota [Nosema bombycis CQ1]^96.5%	Q9ZT87.1^RecName: Full=Protein PELOTA 1; Short=AtPelota1^25.07%	K06965|PELO, DOM34, pelA|http://www.genome.jp/dbget-bin/www_bget?ko:K06965	GO:0004519^endonuclease activity^molecular_function;GO:0046872^metal ion binding^molecular_function;GO:0043022^ribosome binding^molecular_function;GO:0070651^nonfunctional rRNA decay^biological_process;GO:0070966^nuclear-transcribed mRNA catabolic process, no-go decay^biological_process;GO:0070481^nuclear-transcribed mRNA catabolic process, non-stop decay^biological_process;GO:0032790^ribosome di…	COG1537|KOG2869^Translation factor pelota^J	PF03463.14^eRF1 domain 1	--	--	--
g10017_i0	15	8	24	16	4	14	--	--	--	EOB15096.1^Zinc finger C2H2 protein [Nosema bombycis CQ1]^88.95%	Q8SUH6.1^RecName: Full=Zinc finger C2H2 protein ECU10_0150^29.21%	--	GO:0046872^metal ion binding^molecular_function;GO:0003676^nucleic acid binding^molecular_function	--	PF04959.12^Arsenite-resistance protein 2	--	--	--
g10018_i0	28	0	6	0	0	16	--	--	--	XP_026324725.1^cytochrome P450 9e2-like isoform X1 [Hyposmocoma kahamanoa]^69.8%	Q964T2.1^RecName: Full=Cytochrome P450 9e2; AltName: Full=CYPIXE2^40.89%	K15003|CYP9|http://www.genome.jp/dbget-bin/www_bget?ko:K15003	GO:0020037^heme binding^molecular_function;GO:0005506^iron ion binding^molecular_function;GO:0004497^monooxygenase activity^molecular_function;GO:0016705^oxidoreductase activity, acting on paired donors, with incorporation or reduction of molecular oxygen^molecular_function;GO:0005789^endoplasmic reticulum membrane^cellular_component	COG2124|KOG0158^Cytochrome P450^Q	PF00067.21^Cytochrome P450	--	--	--
g1001_i0	1452	1525	2350	1500	1315	1539	0.9765517872518471	0.0346543942798671	normal	XP_008556330.1^PREDICTED: zinc finger protein 62-like isoform X2 [Microplitis demolitor]^83.51%	--	--	--	COG5048|KOG1721^zf-AD^K	PF00096.25^Zinc finger, C2H2 type	--	--	--
g1001_i1	1496	1550	2429	1497	1290	1581	0.9095773097180991	0.0694973440648177	normal	XP_008556330.1^PREDICTED: zinc finger protein 62-like isoform X2 [Microplitis demolitor]^83.51%	--	--	--	COG5048|KOG1721^zf-AD^K	PF00096.25^Zinc finger, C2H2 type	--	--	--
g10021_i0	283	310	430	292	150	262	0.771348165702496	0.311653690585342	normal	QBB01530.1^putative cystatin-like, partial [Cotesia chilonis]^58.73%	--	K01373|CTSF|http://www.genome.jp/dbget-bin/www_bget?ko:K01373	--	COG4870|KOG1542^Cystatin domain^O	PF00031.20^Cystatin domain	--	--	--
g10021_i1	556	625	839	593	232	590	0.863074564681073	0.3012347939065	normal	QBB01530.1^putative cystatin-like, partial [Cotesia chilonis]^59.09%	--	K01373|CTSF|http://www.genome.jp/dbget-bin/www_bget?ko:K01373	--	COG4870|KOG1542^Cystatin domain^O	PF00031.20^Cystatin domain	--	--	--
g10022_i0	1692	1687	2511	1786	1887	1553	0.9486782698254059	-0.0883864	normal	XP_008555562.1^PREDICTED: 28S ribosomal protein S24, mitochondrial [Microplitis demolitor]^87.27%	Q9VCC3.1^RecName: Full=28S ribosomal protein S24, mitochondrial; Short=MRP-S24; Short=S24mt; Flags: Precursor^60.39%	K17403|MRPS24|http://www.genome.jp/dbget-bin/www_bget?ko:K17403	GO:0003735^structural constituent of ribosome^molecular_function;GO:0032543^mitochondrial translation^biological_process;GO:0006412^translation^biological_process;GO:0005763^mitochondrial small ribosomal subunit^cellular_component	--	PF14955.5^Mitochondrial ribosome subunit S24	--	--	--
g10023_i1	53	29	50	32	29	20	0.892993369568713	0.46920931591448906	normal	XP_008551132.1^PREDICTED: uncharacterized protein LOC103573722 [Microplitis demolitor]^45.35%	--	--	--	--	PF06365.11^CD34/Podocalyxin family	--	SignalP-TM	i23-45o65-87i108-127o131-153i
g10026_i0	16	18	45	38	12	20	0.989465042470548	-0.126985	normal	EOB15441.1^Proteasome component PUP3 [Nosema bombycis CQ1]^98.54%	Q9Y7T8.1^RecName: Full=Probable proteasome subunit beta type-3^42.57%	K02735|PSMB3|http://www.genome.jp/dbget-bin/www_bget?ko:K02735	GO:0004175^endopeptidase activity^molecular_function;GO:0004298^threonine-type endopeptidase activity^molecular_function;GO:0045842^positive regulation of mitotic metaphase/anaphase transition^biological_process;GO:0010498^proteasomal protein catabolic process^biological_process;GO:0010499^proteasomal ubiquitin-independent protein catabolic process^biological_process;GO:0043161^proteasome-mediate…	KOG0180^The proteasome is a multicatalytic proteinase complex which is characterized by its ability to cleave peptides with Arg, Phe, Tyr, Leu, and Glu adjacent to the leaving group at neutral or slightly basic pH. The proteasome has an ATP-dependent proteolytic activity (By similarity)^O	PF00227.25^Proteasome subunit	--	--	--
g10027_i0	2	0	0	5	4	0	--	--	--	XP_008555090.1^PREDICTED: uncharacterized protein LOC103576581 [Microplitis demolitor]^90.64%	--	--	--	--	--	--	SignalP-TM	--
g10029_i0	18	2	34	25	10	30	0.9425761996825799	-0.600355	normal	RZF37353.1^hypothetical protein LSTR_LSTR010448 [Laodelphax striatella]^74.87%	Q9WUM7.2^RecName: Full=Homeodomain-interacting protein kinase 2; AltName: Full=Mx-interacting protein kinase; AltName: Full=PKM^69.52%	K08826|HIPK|http://www.genome.jp/dbget-bin/www_bget?ko:K08826	GO:0005524^ATP binding^molecular_function;GO:0004674^protein serine/threonine kinase activity^molecular_function;GO:0006915^apoptotic process^biological_process;GO:0006974^cellular response to DNA damage stimulus^biological_process;GO:0005737^cytoplasm^cellular_component;GO:0016605^PML body^cellular_component	KOG0667^S_TKc^T	PF00069.24^Protein kinase domain	--	--	--
g1002_i0	0	0	0	0	0	0	--	--	--	ACE75483.1^protein tyrosine phosphatase [Glyptapanteles indiensis bracovirus]^59.63%	Q5I146.1^RecName: Full=Tyrosine phosphatase H2; Short=PTP-H2^48.08%	K18038|PTPN9, MEG2|http://www.genome.jp/dbget-bin/www_bget?ko:K18038	GO:0004725^protein tyrosine phosphatase activity^molecular_function;GO:0039651^induction by virus of host cysteine-type endopeptidase activity involved in apoptotic process^biological_process;GO:0039503^suppression by virus of host innate immune response^biological_process;GO:0030430^host cell cytoplasm^cellular_component	COG5599^Tyrosine-protein phosphatase non-receptor type^I	PF00102.26^Protein-tyrosine phosphatase	--	--	--
g10032_i0	43	13	6	8	4	8	0.65668174347299	1.57249494603926	normal	EXK79810.1^PiT family inorganic phosphate transporter [Fusarium oxysporum f. sp. raphani 54005]^98.67%	Q869Q0.1^RecName: Full=COBW domain-containing protein DDB_G0274527^26.43%	--	GO:0005524^ATP binding^molecular_function	COG0523|KOG2743^Cobalamin synthesis protein cobW C-terminal domain^H	PF07683.13^Cobalamin synthesis protein cobW C-terminal domain	--	--	--
g10035_i0	10	22	12	4	12	20	0.9941784821248241	0.117518283873509	normal	XP_014296043.1^PREDICTED: uncharacterized protein LOC103568949 [Microplitis demolitor]^82.13%	O43897.1^RecName: Full=Tolloid-like protein 1; Flags: Precursor^28.57%	--	GO:0005509^calcium ion binding^molecular_function;GO:0004222^metalloendopeptidase activity^molecular_function;GO:0008270^zinc ion binding^molecular_function;GO:0030154^cell differentiation^biological_process;GO:0022617^extracellular matrix disassembly^biological_process;GO:0001501^skeletal system development^biological_process;GO:0005576^extracellular region^cellular_component	--	PF00431.19^CUB domain	--	--	o167-189i
g10037_i0	21	40	63	51	30	53	0.911786932154823	-0.387377	normal	XP_013174202.1^PREDICTED: glutamic acid-rich protein-like [Papilio xuthus]^80.98%	--	--	--	--	--	--	--	--
g10038_i0	0	0	0	5	0	0	--	--	--	EOB13791.1^hypothetical protein NBO_59g0013 [Nosema bombycis CQ1]^96.88%	--	--	--	--	PF12230.7^Pre-mRNA splicing factor PRP21 like protein	--	--	--
g1003_i0	1411	885	1298	899	421	567	0.144961931009131	0.7336501170115709	normal	CCQ71084.1^hypothetical protein BEN-10 [Cotesia congregata bracovirus]^32.62%	Q5MAE6.1^RecName: Full=Putative BEN domain-containing protein B1; Flags: Precursor^37.17%	--	--	--	PF10523.8^BEN domain	--	--	--
g10040_i0	63	33	136	77	66	62	0.980458591975551	-0.163822	normal	XP_008548793.1^PREDICTED: caspase-1-like [Microplitis demolitor]^55.85%	P89116.1^RecName: Full=Caspase-1; Contains: RecName: Full=Caspase-1 subunit p19/18; Contains: RecName: Full=Caspase-1 subunit p12; Flags: Precursor^47.24%	K04397|CASP7|http://www.genome.jp/dbget-bin/www_bget?ko:K04397	GO:0004197^cysteine-type endopeptidase activity^molecular_function;GO:0006915^apoptotic process^biological_process	KOG3573^CASc^D	PF00656.21^Caspase domain	--	--	--
g10041_i0	0	0	0	0	4	0	--	--	--	ADZ95625.1^40S ribosomal protein S13, partial [Nosema bombycis] >EOB14868.1 40S ribosomal protein S13, partial [Nosema bombycis CQ1]^75.0%	--	K06671|STAG1_2, SCC3, IRR1|http://www.genome.jp/dbget-bin/www_bget?ko:K06671	--	COG5537|KOG2011^cohesin complex subunit^D	--	--	--	--
g10046_i0	764	916	1146	851	806	703	0.997624151404892	0.0150168035526804	normal	XP_015126421.1^PREDICTED: RING finger protein 121 isoform X1 [Diachasma alloeum]^84.62%	Q6DD32.1^RecName: Full=RING finger protein 121^61.39%	K15698|RNF121|http://www.genome.jp/dbget-bin/www_bget?ko:K15698	GO:0046872^metal ion binding^molecular_function;GO:0016021^integral component of membrane^cellular_component	KOG1734^RING finger protein 121-like^O	PF13639.5^Ring finger domain	--	SignalP-TM	o37-59i66-83o87-106i127-149o159-181i
g10047_i0	107	27	0	11	12	0	0.682953232720422	2.47291554172717	normal	XP_011211309.1^PREDICTED: protein takeout [Bactrocera dorsalis]^100.0%	--	--	--	--	PF06585.10^Haemolymph juvenile hormone binding protein (JHBP)	--	--	--
g10049_i0	64	2	2	17	12	40	0.99930319755076	-0.0344142	normal	XP_018234556.1^hypothetical protein FOXG_01670 [Fusarium oxysporum f. sp. lycopersici 4287] >XP_018234557.1 hypothetical protein FOXG_01670 [Fusarium oxysporum f. sp. lycopersici 4287] >EGU72128.1 hypothetical protein FOXB_17372 [Fusarium oxysporum Fo5176] >EMT65221.1 hypothetical protein FOC4_g10011199 [Fusarium oxysporum f. sp. cubense race 4] >EWZ45212.1 hypothetical protein FOZG_05615 [Fusari…	--	--	--	--	--	--	--	--
g1004_i0	2504	2220	3406	1987	1441	1754	0.009614367216768529	0.410089717257969	normal	XP_008560358.1^PREDICTED: long-chain-fatty-acid--CoA ligase 5 isoform X2 [Microplitis demolitor]^95.74%	Q9ULC5.1^RecName: Full=Long-chain-fatty-acid--CoA ligase 5; AltName: Full=Long-chain acyl-CoA synthetase 5; Short=LACS 5^51.16%	K01897|ACSL, fadD|http://www.genome.jp/dbget-bin/www_bget?ko:K01897	GO:0005524^ATP binding^molecular_function;GO:0102391^decanoate-CoA ligase activity^molecular_function;GO:0004467^long-chain fatty acid-CoA ligase activity^molecular_function;GO:0001676^long-chain fatty acid metabolic process^biological_process;GO:0035338^long-chain fatty-acyl-CoA biosynthetic process^biological_process;GO:2001236^regulation of extrinsic apoptotic signaling pathway^biological_proc…	COG1022|KOG1256^AMP-binding enzyme^I	PF00501.27^AMP-binding enzyme	--	--	--
g1004_i1	2569	2266	3433	2068	1471	1860	0.030912086792057	0.37853879290645204	normal	XP_008560357.1^PREDICTED: long-chain-fatty-acid--CoA ligase 5 isoform X1 [Microplitis demolitor]^96.2%	O88813.1^RecName: Full=Long-chain-fatty-acid--CoA ligase 5; AltName: Full=Long-chain acyl-CoA synthetase 5; Short=LACS 5^51.36%	K01897|ACSL, fadD|http://www.genome.jp/dbget-bin/www_bget?ko:K01897	GO:0005524^ATP binding^molecular_function;GO:0102391^decanoate-CoA ligase activity^molecular_function;GO:0004467^long-chain fatty acid-CoA ligase activity^molecular_function;GO:0032869^cellular response to insulin stimulus^biological_process;GO:0006631^fatty acid metabolic process^biological_process;GO:0015908^fatty acid transport^biological_process;GO:0035338^long-chain fatty-acyl-CoA biosynthet…	COG1022|KOG1256^AMP-binding enzyme^I	PF00501.27^AMP-binding enzyme	--	--	--
g1004_i2	3165	2837	4363	2598	1854	2276	0.0169578342845177	0.38332686576195	normal	XP_008560357.1^PREDICTED: long-chain-fatty-acid--CoA ligase 5 isoform X1 [Microplitis demolitor]^96.33%	O88813.1^RecName: Full=Long-chain-fatty-acid--CoA ligase 5; AltName: Full=Long-chain acyl-CoA synthetase 5; Short=LACS 5^49.92%	K01897|ACSL, fadD|http://www.genome.jp/dbget-bin/www_bget?ko:K01897	GO:0005524^ATP binding^molecular_function;GO:0102391^decanoate-CoA ligase activity^molecular_function;GO:0004467^long-chain fatty acid-CoA ligase activity^molecular_function;GO:0032869^cellular response to insulin stimulus^biological_process;GO:0006631^fatty acid metabolic process^biological_process;GO:0015908^fatty acid transport^biological_process;GO:0035338^long-chain fatty-acyl-CoA biosynthet…	COG1022|KOG1256^AMP-binding enzyme^I	PF00501.27^AMP-binding enzyme	--	SignalP-TM	i9-30o
g1004_i3	1622	1483	1823	1524	1408	1471	0.9767454095854059	-0.0582479	normal	XP_008560355.1^PREDICTED: protein ERGIC-53 [Microplitis demolitor]^86.52%	Q9TU32.1^RecName: Full=Protein ERGIC-53; AltName: Full=ER-Golgi intermediate compartment 53 kDa protein; AltName: Full=Lectin mannose-binding 1; Flags: Precursor^43.42%	K10080|LMAN1, ERGIC53|http://www.genome.jp/dbget-bin/www_bget?ko:K10080	GO:0005537^mannose binding^molecular_function;GO:0046872^metal ion binding^molecular_function;GO:0006888^endoplasmic reticulum to Golgi vesicle-mediated transport^biological_process;GO:0015031^protein transport^biological_process;GO:0005789^endoplasmic reticulum membrane^cellular_component;GO:0033116^endoplasmic reticulum-Golgi intermediate compartment membrane^cellular_component;GO:0000139^Golgi…	KOG3838^Legume-like lectin family^O	PF03388.12^Legume-like lectin family	--	SignalP-TM	i21-43o490-512i
g10050_i0	82	3	4	13	0	22	0.897556908727465	1.36439210612438	normal	XP_018237701.1^hypothetical protein FOXG_03505 [Fusarium oxysporum f. sp. lycopersici 4287] >XP_018237702.1 hypothetical protein FOXG_03505 [Fusarium oxysporum f. sp. lycopersici 4287] >XP_018237703.1 hypothetical protein FOXG_03505 [Fusarium oxysporum f. sp. lycopersici 4287] >EXK31193.1 hypothetical protein FOMG_12943 [Fusarium oxysporum f. sp. melonis 26406] >EXK31194.1 hypothetical protein FO…	P78704.3^RecName: Full=Acriflavine sensitivity control protein acr-2^31.63%	--	GO:0003677^DNA binding^molecular_function;GO:0000981^DNA-binding transcription factor activity, RNA polymerase II-specific^molecular_function;GO:0008270^zinc ion binding^molecular_function;GO:0005634^nucleus^cellular_component	--	PF11951.7^Fungal specific transcription factor domain	--	--	--
g10056_i1	788	719	1244	1000	799	782	0.796760233000989	-0.172731	normal	XP_008553181.1^PREDICTED: peptidyl-prolyl cis-trans isomerase NIMA-interacting 4 [Microplitis demolitor]^87.4%	Q6P4K8.1^RecName: Full=Peptidyl-prolyl cis-trans isomerase NIMA-interacting 4; AltName: Full=Parvulin-14; Short=Par14; AltName: Full=Peptidyl-prolyl cis-trans isomerase Pin4; Short=PPIase Pin4; AltName: Full=Rotamase Pin4^66.93%	K09579|PIN4|http://www.genome.jp/dbget-bin/www_bget?ko:K09579	GO:0003677^DNA binding^molecular_function;GO:0003755^peptidyl-prolyl cis-trans isomerase activity^molecular_function;GO:0005737^cytoplasm^cellular_component;GO:0005730^nucleolus^cellular_component;GO:0005819^spindle^cellular_component	COG0760|KOG3258^PPIC-type PPIASE domain^O	PF13616.5^PPIC-type PPIASE domain	--	--	--
g10057_i0	13	8	24	10	6	6	--	--	--	EOB12211.1^hypothetical protein NBO_501g0002, partial [Nosema bombycis CQ1]^55.21%	--	--	--	--	PF13975.5^gag-polyprotein putative aspartyl protease	--	--	--
g10057_i1	6	0	13	8	6	10	--	--	--	EOB12211.1^hypothetical protein NBO_501g0002, partial [Nosema bombycis CQ1]^55.61%	--	--	--	--	PF13975.5^gag-polyprotein putative aspartyl protease	--	--	--
g10058_i0	519	40	65	51	74	122	0.677336602435717	1.2631581950180502	normal	EMT72698.1^Dihydrofolate reductase [Fusarium oxysporum f. sp. cubense race 4] >EXL90280.1 hypothetical protein FOIG_16453 [Fusarium oxysporum f. sp. cubense tropical race 4 54006]^100.0%	A0A0D2YG06.1^RecName: Full=Hydrolase FUB4; AltName: Full=Fusaric acid biosynthesis protein 4^98.5%	--	GO:0016787^hydrolase activity^molecular_function	--	PF03959.12^Serine hydrolase (FSH1)	--	--	--
g1005_i0	47	32	76	47	86	83	0.5367523813002029	-0.779447	normal	--	--	--	--	--	PF00130.21^Phorbol esters/diacylglycerol binding domain (C1 domain)	--	--	--
g1005_i1	1159	1089	1555	886	756	954	0.0854680189961131	0.31381296512068296	normal	XP_008548880.1^PREDICTED: D-glucuronyl C5-epimerase [Microplitis demolitor]^97.02%	F1QR43.1^RecName: Full=D-glucuronyl C5-epimerase B^47.44%	K01793|GLCE|http://www.genome.jp/dbget-bin/www_bget?ko:K01793	GO:0047464^heparosan-N-sulfate-glucuronate 5-epimerase activity^molecular_function;GO:0042803^protein homodimerization activity^molecular_function;GO:0015012^heparan sulfate proteoglycan biosynthetic process^biological_process;GO:0030210^heparin biosynthetic process^biological_process;GO:0000139^Golgi membrane^cellular_component;GO:0016021^integral component of membrane^cellular_component	KOG3760^D-glucuronyl C5-epimerase C-terminus^G	PF06662.12^D-glucuronyl C5-epimerase C-terminus	--	SignalP-TM	i13-30o
g1005_i2	45	37	88	43	78	74	0.819587289525751	-0.51351	normal	--	--	--	--	--	PF00130.21^Phorbol esters/diacylglycerol binding domain (C1 domain)	--	--	--
g1005_i3	44	33	76	40	78	75	0.71629069913088	-0.640267	normal	--	--	--	--	--	PF00130.21^Phorbol esters/diacylglycerol binding domain (C1 domain)	--	--	--
g1005_i4	5	6	6	4	1	7	--	--	--	XP_008548925.1^PREDICTED: structural maintenance of chromosomes protein 1A [Microplitis demolitor]^42.9%	Q920F6.1^RecName: Full=Structural maintenance of chromosomes protein 1B; Short=SMC protein 1B; Short=SMC-1-beta; Short=SMC-1B^31.55%	K06636|SMC1|http://www.genome.jp/dbget-bin/www_bget?ko:K06636	GO:0005524^ATP binding^molecular_function;GO:0003677^DNA binding^molecular_function;GO:0051321^meiotic cell cycle^biological_process;GO:0007062^sister chromatid cohesion^biological_process;GO:0000775^chromosome, centromeric region^cellular_component;GO:0000794^condensed nuclear chromosome^cellular_component;GO:0005829^cytosol^cellular_component;GO:0000800^lateral element^cellular_component;GO:003…	COG1196|KOG0018^Structural maintenance of chromosomes protein^D	PF02463.18^RecF/RecN/SMC N terminal domain	--	--	--
g1005_i5	46	34	83	39	77	73	0.8301764622416221	-0.526434	normal	--	--	--	--	--	PF08089.10^Huwentoxin-II family	--	--	--
g1005_i7	7484	7220	9887	6679	5727	5191	0.44202297668356394	0.24300627499565802	normal	XP_008548881.1^PREDICTED: succinate dehydrogenase [ubiquinone] iron-sulfur subunit, mitochondrial [Microplitis demolitor]^96.55%	P21914.2^RecName: Full=Succinate dehydrogenase^81.12%	K00235|SDHB, SDH2|http://www.genome.jp/dbget-bin/www_bget?ko:K00235	GO:0051537^2 iron, 2 sulfur cluster binding^molecular_function;GO:0051538^3 iron, 4 sulfur cluster binding^molecular_function;GO:0051539^4 iron, 4 sulfur cluster binding^molecular_function;GO:0009055^electron transfer activity^molecular_function;GO:0046872^metal ion binding^molecular_function;GO:0008177^succinate dehydrogenase (ubiquinone) activity^molecular_function;GO:0048039^ubiquinone binding…	COG0479|KOG3049^Succinate dehydrogenase complex, subunit B, iron sulfur (Ip)^C	PF13085.5^2Fe-2S iron-sulfur cluster binding domain	--	--	--
g1005_i8	6173	6328	8282	5666	4823	4305	0.46078645642949795	0.252569217684467	normal	XP_008548881.1^PREDICTED: succinate dehydrogenase [ubiquinone] iron-sulfur subunit, mitochondrial [Microplitis demolitor]^95.04%	P21914.2^RecName: Full=Succinate dehydrogenase^79.22%	K00235|SDHB, SDH2|http://www.genome.jp/dbget-bin/www_bget?ko:K00235	GO:0051537^2 iron, 2 sulfur cluster binding^molecular_function;GO:0051538^3 iron, 4 sulfur cluster binding^molecular_function;GO:0051539^4 iron, 4 sulfur cluster binding^molecular_function;GO:0009055^electron transfer activity^molecular_function;GO:0046872^metal ion binding^molecular_function;GO:0008177^succinate dehydrogenase (ubiquinone) activity^molecular_function;GO:0048039^ubiquinone binding…	COG0479|KOG3049^succinate dehydrogenase^C	PF13085.5^2Fe-2S iron-sulfur cluster binding domain	--	--	--
g1005_i9	7108	6907	8347	6393	5359	4755	0.711955693219989	0.214770035260309	normal	XP_008548881.1^PREDICTED: succinate dehydrogenase [ubiquinone] iron-sulfur subunit, mitochondrial [Microplitis demolitor]^96.55%	P21914.2^RecName: Full=Succinate dehydrogenase^81.12%	K00235|SDHB, SDH2|http://www.genome.jp/dbget-bin/www_bget?ko:K00235	GO:0051537^2 iron, 2 sulfur cluster binding^molecular_function;GO:0051538^3 iron, 4 sulfur cluster binding^molecular_function;GO:0051539^4 iron, 4 sulfur cluster binding^molecular_function;GO:0009055^electron transfer activity^molecular_function;GO:0046872^metal ion binding^molecular_function;GO:0008177^succinate dehydrogenase (ubiquinone) activity^molecular_function;GO:0048039^ubiquinone binding…	COG0479|KOG3049^Succinate dehydrogenase complex, subunit B, iron sulfur (Ip)^C	PF13085.5^2Fe-2S iron-sulfur cluster binding domain	--	--	--
g10065_i0	45	4	0	8	5	2	--	--	--	NP_034454.2^aspartate aminotransferase, cytoplasmic [Mus musculus] >P05201.3 RecName: Full=Aspartate aminotransferase, cytoplasmic; Short=cAspAT; AltName: Full=Cysteine aminotransferase, cytoplasmic; AltName: Full=Cysteine transaminase, cytoplasmic; Short=cCAT; AltName: Full=Glutamate oxaloacetate transaminase 1; AltName: Full=Transaminase A >BAE27177.1 unnamed protein product [Mus musculus]^99.7…	P05201.3^RecName: Full=Aspartate aminotransferase, cytoplasmic; Short=cAspAT; AltName: Full=Cysteine aminotransferase, cytoplasmic; AltName: Full=Cysteine transaminase, cytoplasmic; Short=cCAT; AltName: Full=Glutamate oxaloacetate transaminase 1; AltName: Full=Transaminase A^99.73%	K14454|GOT1|http://www.genome.jp/dbget-bin/www_bget?ko:K14454	GO:0031406^carboxylic acid binding^molecular_function;GO:0004069^L-aspartate:2-oxoglutarate aminotransferase activity^molecular_function;GO:0047801^L-cysteine:2-oxoglutarate aminotransferase activity^molecular_function;GO:0004609^phosphatidylserine decarboxylase activity^molecular_function;GO:0030170^pyridoxal phosphate binding^molecular_function;GO:0006103^2-oxoglutarate metabolic process^biolog…	COG1448|KOG1411^Biosynthesis of L-glutamate from L-aspartate or L- cysteine. Important regulator of levels of glutamate, the major excitatory neurotransmitter of the vertebrate central nervous system. Acts as a scavenger of glutamate in brain neuroprotection. The aspartate aminotransferase activity is involved in hepatic glucose synthesis during development and in adipocyte glyceroneogenesis. Usi…	PF00155.20^Aminotransferase class I and II	--	--	--
g10067_i0	7823	8662	11442	7044	6832	5202	0.458083755276614	0.29867539090566103	normal	XP_014299211.1^PREDICTED: uncharacterized protein LOC103574727 [Microplitis demolitor]^36.26%	--	--	--	--	--	--	--	--
g10067_i1	12156	13289	16890	10626	10238	7889	0.401339202508771	0.31369111239705105	normal	XP_014299211.1^PREDICTED: uncharacterized protein LOC103574727 [Microplitis demolitor]^38.68%	--	--	--	--	--	--	--	--
g10068_i0	15	8	41	21	0	15	0.976189654305163	0.517086838610851	normal	XP_013182667.1^PREDICTED: uncharacterized protein LOC106128753 [Papilio xuthus]^70.77%	--	--	--	--	PF13921.5^Myb-like DNA-binding domain	--	--	--
g10069_i0	0	0	0	0	0	0	--	--	--	EOB14227.1^CDK-activating kinase assembly factor MAT1 [Nosema bombycis CQ1]^97.38%	P51949.2^RecName: Full=CDK-activating kinase assembly factor MAT1; AltName: Full=CDK7/cyclin-H assembly factor; AltName: Full=Menage a trois; AltName: Full=RING finger protein MAT1; AltName: Full=p35; AltName: Full=p36^35.53%	K10842|MNAT1|http://www.genome.jp/dbget-bin/www_bget?ko:K10842	GO:0061575^cyclin-dependent protein serine/threonine kinase activator activity^molecular_function;GO:0008094^DNA-dependent ATPase activity^molecular_function;GO:0046872^metal ion binding^molecular_function;GO:0047485^protein N-terminus binding^molecular_function;GO:0008353^RNA polymerase II CTD heptapeptide repeat kinase activity^molecular_function;GO:0007512^adult heart development^biological_pr…	COG5220|KOG3800^RNA polymerase II transcription factor B^K	PF06391.12^CDK-activating kinase assembly factor MAT1	--	--	--
g1006_i0	423	494	434	485	433	506	0.815917315843726	-0.267061	normal	XP_014296734.1^PREDICTED: bromodomain-containing protein DDB_G0270170 [Microplitis demolitor]^75.59%	--	--	--	--	PF10224.8^Predicted coiled-coil protein (DUF2205)	--	--	--
g1006_i1	429	496	430	490	441	509	0.8028217261792601	-0.2772	normal	XP_014296734.1^PREDICTED: bromodomain-containing protein DDB_G0270170 [Microplitis demolitor]^75.59%	--	--	--	--	PF10224.8^Predicted coiled-coil protein (DUF2205)	--	--	--
g10073_i0	37	0	4	9	4	16	--	--	--	EXK79658.1^hypothetical protein FOQG_15756 [Fusarium oxysporum f. sp. raphani 54005] >EXL90071.1 hypothetical protein FOIG_16659 [Fusarium oxysporum f. sp. cubense tropical race 4 54006]^99.69%	--	--	--	--	--	--	--	--
g10075_i0	17881	15779	24724	5139	3544	3383	7.8813410119788e-35	2.0289105594383003	up	XP_014300098.1^PREDICTED: carbonic anhydrase 2-like [Microplitis demolitor]^49.19%	P18915.2^RecName: Full=Carbonic anhydrase 6; AltName: Full=Carbonate dehydratase VI; AltName: Full=Carbonic anhydrase VI; Short=CA-VI; AltName: Full=Salivary carbonic anhydrase; AltName: Full=Secreted carbonic anhydrase; Flags: Precursor^42.37%	K01672|E4.2.1.1|http://www.genome.jp/dbget-bin/www_bget?ko:K01672	GO:0004089^carbonate dehydratase activity^molecular_function;GO:0008270^zinc ion binding^molecular_function;GO:0006730^one-carbon metabolic process^biological_process;GO:0005576^extracellular region^cellular_component	COG3338|KOG0382^carbonic anhydrase VI^P	PF00194.20^Eukaryotic-type carbonic anhydrase	CBM5	--	o130-152i
g10075_i1	22542	20802	29476	6744	4432	4253	2.50686430067238e-29	2.0052274263213	up	XP_014300098.1^PREDICTED: carbonic anhydrase 2-like [Microplitis demolitor]^50.57%	P00922.2^RecName: Full=Carbonic anhydrase 2; AltName: Full=Carbonate dehydratase II; AltName: Full=Carbonic anhydrase II; Short=CA-II^38.46%	--	GO:0004089^carbonate dehydratase activity^molecular_function;GO:0008270^zinc ion binding^molecular_function;GO:0038166^angiotensin-activated signaling pathway^biological_process;GO:2001150^positive regulation of dipeptide transmembrane transport^biological_process;GO:0044070^regulation of anion transport^biological_process;GO:0051453^regulation of intracellular pH^biological_process;GO:0005737^cy…	COG3338|KOG0382^Carbonic AnHydrase^P	PF00194.20^Eukaryotic-type carbonic anhydrase	CBM5	--	--
g10077_i0	99	116	146	136	33	152	0.99930319755076	-0.0241856	normal	XP_008560987.1^PREDICTED: cysteine dioxygenase type 1 [Microplitis demolitor]^83.76%	Q6NWZ9.1^RecName: Full=Cysteine dioxygenase type 1; AltName: Full=Cysteine dioxygenase type I; Short=CDO; Short=CDO-I^57.14%	K00456|CDO1|http://www.genome.jp/dbget-bin/www_bget?ko:K00456	GO:0017172^cysteine dioxygenase activity^molecular_function;GO:0005506^iron ion binding^molecular_function;GO:0042412^taurine biosynthetic process^biological_process	KOG4064^cysteine dioxygenase type 1-like^E	PF05995.11^Cysteine dioxygenase type I	--	--	--
g10077_i1	96	125	164	161	27	177	0.989465042470548	-0.121538	normal	XP_008560987.1^PREDICTED: cysteine dioxygenase type 1 [Microplitis demolitor]^87.44%	Q6NWZ9.1^RecName: Full=Cysteine dioxygenase type 1; AltName: Full=Cysteine dioxygenase type I; Short=CDO; Short=CDO-I^57.37%	K00456|CDO1|http://www.genome.jp/dbget-bin/www_bget?ko:K00456	GO:0017172^cysteine dioxygenase activity^molecular_function;GO:0005506^iron ion binding^molecular_function;GO:0042412^taurine biosynthetic process^biological_process	KOG4064^cysteine dioxygenase type 1-like^E	PF05995.11^Cysteine dioxygenase type I	--	--	--
g10078_i0	8	2	20	10	28	16	0.73959301174882	-1.26614	normal	EOB13168.1^hypothetical protein NBO_149g0001 [Nosema bombycis CQ1]^62.3%	--	--	--	--	--	--	--	--
g10078_i1	6	8	16	5	12	6	--	--	--	EOB13168.1^hypothetical protein NBO_149g0001 [Nosema bombycis CQ1]^62.15%	--	--	--	--	--	--	--	--
g10079_i0	0	13	0	5	0	0	--	--	--	EOB13600.1^hypothetical protein NBO_65g0004 [Nosema bombycis CQ1]^94.62%	Q9UYB2.1^RecName: Full=Threonylcarbamoyl-AMP synthase; Short=TC-AMP synthase; AltName: Full=L-threonylcarbamoyladenylate synthase; AltName: Full=t(6)A37 threonylcarbamoyladenosine biosynthesis protein Sua5; AltName: Full=tRNA threonylcarbamoyladenosine biosynthesis protein Sua5^40.41%	--	GO:0005524^ATP binding^molecular_function;GO:0003725^double-stranded RNA binding^molecular_function;GO:0061710^L-threonylcarbamoyladenylate synthase^molecular_function;GO:0002949^tRNA threonylcarbamoyladenosine modification^biological_process;GO:0005737^cytoplasm^cellular_component	COG0009|KOG3051^translation initiation protein Sua5^J	PF01300.17^Telomere recombination	--	--	--
g1007_i0	7823	8382	12097	8104	6935	8494	0.9863121801431851	0.0190144587030521	normal	XP_008550335.1^PREDICTED: ubiquitin carboxyl-terminal hydrolase 47 isoform X1 [Microplitis demolitor] >XP_014297960.1 PREDICTED: ubiquitin carboxyl-terminal hydrolase 47 isoform X1 [Microplitis demolitor] >XP_014297962.1 PREDICTED: ubiquitin carboxyl-terminal hydrolase 47 isoform X1 [Microplitis demolitor] >XP_014297963.1 PREDICTED: ubiquitin carboxyl-terminal hydrolase 47 isoform X1 [Microplitis…	Q24574.2^RecName: Full=Ubiquitin carboxyl-terminal hydrolase 47; AltName: Full=Ubiquitin thioesterase 47; AltName: Full=Ubiquitin-specific-processing protease 47^39.27%	K11857|USP47|http://www.genome.jp/dbget-bin/www_bget?ko:K11857	GO:0004197^cysteine-type endopeptidase activity^molecular_function;GO:0004843^thiol-dependent ubiquitin-specific protease activity^molecular_function;GO:0042675^compound eye cone cell differentiation^biological_process;GO:0032435^negative regulation of proteasomal ubiquitin-dependent protein catabolic process^biological_process;GO:0090263^positive regulation of canonical Wnt signaling pathway^bio…	COG5077|KOG4598^ubiquitin carboxyl-terminal hydrolase^O	PF00443.28^Ubiquitin carboxyl-terminal hydrolase	--	--	--
g10080_i0	7	0	8	10	3	12	--	--	--	XP_014295937.1^PREDICTED: uncharacterized protein LOC103580750 [Microplitis demolitor]^84.16%	--	--	--	COG0666|KOG0504|KOG4823^ANK^S	--	--	--	i116-135o
g10081_i0	5	0	0	8	0	0	--	--	--	--	--	--	--	--	PF12796.6^Ankyrin repeats (3 copies)	--	--	--
g10084_i0	1271	1219	2038	2033	1587	1485	0.0543296747251403	-0.437292	normal	XP_008555412.1^PREDICTED: splicing factor U2af 38 kDa subunit [Microplitis demolitor]^100.0%	Q94535.2^RecName: Full=Splicing factor U2af 38 kDa subunit; AltName: Full=U2 auxiliary factor 38 kDa subunit; AltName: Full=U2 snRNP auxiliary factor small subunit^95.83%	K12836|U2AF1|http://www.genome.jp/dbget-bin/www_bget?ko:K12836	GO:0046872^metal ion binding^molecular_function;GO:0003729^mRNA binding^molecular_function;GO:0008187^poly-pyrimidine tract binding^molecular_function;GO:0030628^pre-mRNA 3'-splice site binding^molecular_function;GO:0000398^mRNA splicing, via spliceosome^biological_process;GO:0000381^regulation of alternative mRNA splicing, via spliceosome^biological_process;GO:0008380^RNA splicing^biological_pro…	KOG2202^Zinc finger C-x8-C-x5-C-x3-H type (and similar)^A	PF00642.23^Zinc finger C-x8-C-x5-C-x3-H type (and similar)	--	--	--
g10085_i1	2932	3198	4895	1676	1639	1143	3.24522299815966e-06	1.0333832965696	up	XP_008557942.1^PREDICTED: gamma-glutamylcyclotransferase-like [Microplitis demolitor]^52.44%	--	--	--	KOG4059^Inherit from inNOG: gamma-glutamylcyclotransferase activity^S	PF13772.5^AIG2-like family	--	--	--
g10087_i0	3	12	20	19	18	12	0.8716607125703729	-0.820268	normal	EOB11176.1^queuine tRNA-ribosyltransferase [Nosema bombycis CQ1]^97.4%	Q9VPY8.1^RecName: Full=Queuine tRNA-ribosyltransferase catalytic subunit; AltName: Full=Guanine insertion enzyme; AltName: Full=tRNA-guanine transglycosylase^41.54%	K00773|tgt, QTRT1|http://www.genome.jp/dbget-bin/www_bget?ko:K00773	GO:0046872^metal ion binding^molecular_function;GO:0008479^queuine tRNA-ribosyltransferase activity^molecular_function;GO:0101030^tRNA-guanine transglycosylation^biological_process;GO:0005737^cytoplasm^cellular_component	COG0343|KOG3908^Exchanges the guanine residue with 7-aminomethyl-7- deazaguanine in tRNAs with GU(N) anticodons (tRNA-Asp, -Asn, -His and -Tyr). After this exchange, a cyclopentendiol moiety is attached to the 7-aminomethyl group of 7-deazaguanine, resulting in the hypermodified nucleoside queuosine (Q) (7-(((4,5-cis- dihydroxy-2-cyclopenten-1-yl)amino)methyl)-7-deazaguanosine) (By similarity)^A	PF01702.17^Queuine tRNA-ribosyltransferase	--	--	--
g10088_i0	59	75	108	76	99	87	0.81125479824571	-0.387091	normal	QBB01735.1^Pyrroline-5-carboxylate reductase 2, partial [Cotesia chilonis]^93.44%	Q17QJ7.1^RecName: Full=Pyrroline-5-carboxylate reductase 2; Short=P5C reductase 2; Short=P5CR 2^40.5%	K00286|proC|http://www.genome.jp/dbget-bin/www_bget?ko:K00286	GO:0004735^pyrroline-5-carboxylate reductase activity^molecular_function;GO:0034599^cellular response to oxidative stress^biological_process;GO:0055129^L-proline biosynthetic process^biological_process;GO:0006561^proline biosynthetic process^biological_process;GO:0005739^mitochondrion^cellular_component	COG0345|KOG3124^NADP oxidoreductase coenzyme F420-dependent^E	PF14748.5^Pyrroline-5-carboxylate reductase dimerisation	--	--	--
g10088_i1	49	44	60	40	34	38	0.9562069781067191	0.21751012539502104	normal	QBB01735.1^Pyrroline-5-carboxylate reductase 2, partial [Cotesia chilonis]^89.13%	Q9HH99.1^RecName: Full=Pyrroline-5-carboxylate reductase; Short=P5C reductase; Short=P5CR; AltName: Full=PCA reductase^33.33%	K00286|proC|http://www.genome.jp/dbget-bin/www_bget?ko:K00286	GO:0004735^pyrroline-5-carboxylate reductase activity^molecular_function;GO:0055129^L-proline biosynthetic process^biological_process;GO:0005737^cytoplasm^cellular_component	COG0345|KOG3124^NADP oxidoreductase coenzyme F420-dependent^E	PF03807.16^NADP oxidoreductase coenzyme F420-dependent	--	--	--
g10089_i0	0	0	2	2	0	0	--	--	--	AJA32491.1^deoxyhypusine hydroxylase [Nosema pernyi]^95.77%	Q8SV71.1^RecName: Full=Deoxyhypusine hydroxylase; Short=DOHH; AltName: Full=Deoxyhypusine dioxygenase; AltName: Full=Deoxyhypusine monooxygenase^56.54%	K06072|DOHH|http://www.genome.jp/dbget-bin/www_bget?ko:K06072	GO:0019135^deoxyhypusine monooxygenase activity^molecular_function;GO:0046872^metal ion binding^molecular_function;GO:0008612^peptidyl-lysine modification to peptidyl-hypusine^biological_process;GO:0005737^cytoplasm^cellular_component;GO:0005634^nucleus^cellular_component	COG1413|KOG0567^Catalyzes the hydroxylation of the N(6)-(4-aminobutyl)- L-lysine intermediate to form hypusine, an essential post- translational modification only found in mature eIF-5A factor (By similarity)^C	PF13646.5^HEAT repeats	--	--	--
g10089_i1	0	0	2	6	0	5	--	--	--	AJA32491.1^deoxyhypusine hydroxylase [Nosema pernyi]^95.76%	Q8SV71.1^RecName: Full=Deoxyhypusine hydroxylase; Short=DOHH; AltName: Full=Deoxyhypusine dioxygenase; AltName: Full=Deoxyhypusine monooxygenase^56.74%	K06072|DOHH|http://www.genome.jp/dbget-bin/www_bget?ko:K06072	GO:0019135^deoxyhypusine monooxygenase activity^molecular_function;GO:0046872^metal ion binding^molecular_function;GO:0008612^peptidyl-lysine modification to peptidyl-hypusine^biological_process;GO:0005737^cytoplasm^cellular_component;GO:0005634^nucleus^cellular_component	COG1413|KOG0567^Catalyzes the hydroxylation of the N(6)-(4-aminobutyl)- L-lysine intermediate to form hypusine, an essential post- translational modification only found in mature eIF-5A factor (By similarity)^C	PF13646.5^HEAT repeats	--	--	--
g10089_i2	0	0	2	1	0	0	--	--	--	AJA32491.1^deoxyhypusine hydroxylase [Nosema pernyi]^99.13%	Q8SV71.1^RecName: Full=Deoxyhypusine hydroxylase; Short=DOHH; AltName: Full=Deoxyhypusine dioxygenase; AltName: Full=Deoxyhypusine monooxygenase^61.95%	K06072|DOHH|http://www.genome.jp/dbget-bin/www_bget?ko:K06072	GO:0019135^deoxyhypusine monooxygenase activity^molecular_function;GO:0046872^metal ion binding^molecular_function;GO:0008612^peptidyl-lysine modification to peptidyl-hypusine^biological_process;GO:0005737^cytoplasm^cellular_component;GO:0005634^nucleus^cellular_component	COG1413|KOG0567^Catalyzes the hydroxylation of the N(6)-(4-aminobutyl)- L-lysine intermediate to form hypusine, an essential post- translational modification only found in mature eIF-5A factor (By similarity)^C	PF13646.5^HEAT repeats	--	--	--
g1008_i0	1363	1350	1898	1284	1165	1198	0.892827146590268	0.0943057528418429	normal	XP_008546060.1^PREDICTED: phosphatidylinositide phosphatase SAC2 isoform X2 [Microplitis demolitor]^82.62%	Q9Y2H2.3^RecName: Full=Phosphatidylinositide phosphatase SAC2; AltName: Full=Inositol polyphosphate 5-phosphatase F; AltName: Full=Sac domain-containing inositol phosphatase 2; AltName: Full=Sac domain-containing phosphoinositide 4-phosphatase 2; Short=hSAC2^41.67%	--	GO:0008934^inositol monophosphate 1-phosphatase activity^molecular_function;GO:0052832^inositol monophosphate 3-phosphatase activity^molecular_function;GO:0052833^inositol monophosphate 4-phosphatase activity^molecular_function;GO:0034596^phosphatidylinositol phosphate 4-phosphatase activity^molecular_function;GO:0034595^phosphatidylinositol phosphate 5-phosphatase activity^molecular_function;GO:…	COG5329|KOG1890^Inositol phosphatase^I	PF02383.17^SacI homology domain	--	--	--
g1008_i1	712	673	994	696	608	638	0.9787904989169641	0.0463612720097099	normal	XP_008546059.1^PREDICTED: phosphatidylinositide phosphatase SAC2 isoform X1 [Microplitis demolitor]^77.48%	Q9Y2H2.3^RecName: Full=Phosphatidylinositide phosphatase SAC2; AltName: Full=Inositol polyphosphate 5-phosphatase F; AltName: Full=Sac domain-containing inositol phosphatase 2; AltName: Full=Sac domain-containing phosphoinositide 4-phosphatase 2; Short=hSAC2^32.98%	--	GO:0008934^inositol monophosphate 1-phosphatase activity^molecular_function;GO:0052832^inositol monophosphate 3-phosphatase activity^molecular_function;GO:0052833^inositol monophosphate 4-phosphatase activity^molecular_function;GO:0034596^phosphatidylinositol phosphate 4-phosphatase activity^molecular_function;GO:0034595^phosphatidylinositol phosphate 5-phosphatase activity^molecular_function;GO:…	COG5329|KOG1890^Inositol phosphatase^I	PF12456.7^Inositol phosphatase	--	--	--
g10090_i0	189	15	12	36	25	92	--	--	--	--	--	--	--	--	--	--	--	--
g10095_i0	1929	1825	3147	2303	1978	2171	0.474602640418196	-0.168852	normal	XP_008558794.1^PREDICTED: methionine-R-sulfoxide reductase B1 isoform X2 [Microplitis demolitor]^90.06%	Q8INK9.3^RecName: Full=Methionine-R-sulfoxide reductase B1; AltName: Full=Selenoprotein R^64.83%	K07305|msrB|http://www.genome.jp/dbget-bin/www_bget?ko:K07305	GO:0033743^peptide-methionine (R)-S-oxide reductase activity^molecular_function;GO:0008270^zinc ion binding^molecular_function;GO:0007015^actin filament organization^biological_process;GO:0030041^actin filament polymerization^biological_process;GO:0007411^axon guidance^biological_process;GO:0034599^cellular response to oxidative stress^biological_process;GO:0008407^chaeta morphogenesis^biological…	COG0229|KOG0856^SelR domain^O	PF01641.17^SelR domain	--	--	--
g10097_i0	17	0	4	14	0	7	--	--	--	EOB15194.1^Zinc finger CCCH domain-containing protein 11A [Nosema bombycis CQ1]^85.96%	--	--	--	KOG4791^Zinc finger CCCH-type containing 11A^S	PF15663.4^Zinc-finger containing family	--	--	--
g1009_i0	5568	6500	10438	5621	4597	5781	0.30892378127848497	0.22573371931746802	normal	XP_008554510.1^PREDICTED: putative elongator complex protein 1 [Microplitis demolitor] >XP_008554512.1 PREDICTED: putative elongator complex protein 1 [Microplitis demolitor]^75.9%	Q8WND5.1^RecName: Full=Elongator complex protein 1; Short=ELP1; AltName: Full=IkappaB kinase complex-associated protein; Short=IKK complex-associated protein^33.89%	K11373|ELP1, IKI3, IKBKAP|http://www.genome.jp/dbget-bin/www_bget?ko:K11373	GO:0008607^phosphorylase kinase regulator activity^molecular_function;GO:0030335^positive regulation of cell migration^biological_process;GO:0006357^regulation of transcription by RNA polymerase II^biological_process;GO:0002098^tRNA wobble uridine modification^biological_process;GO:0005737^cytoplasm^cellular_component;GO:0033588^Elongator holoenzyme complex^cellular_component;GO:0008023^transcrip…	COG5290|KOG1920^elongator complex protein 1-like^K	PF04762.11^IKI3 family	--	--	--
g100_i0	2552	2457	4521	2471	1792	3117	0.9420221979039108	0.105772820456654	normal	QBB02029.1^putative eukaryotic translation initiation factor 4 gamma 1-like isoform X2, partial [Cotesia chilonis]^81.09%	O43432.2^RecName: Full=Eukaryotic translation initiation factor 4 gamma 3; Short=eIF-4-gamma 3; Short=eIF-4G 3; Short=eIF4G 3; AltName: Full=eIF-4-gamma II; Short=eIF4GII^32.58%	K03260|EIF4G|http://www.genome.jp/dbget-bin/www_bget?ko:K03260	GO:0003729^mRNA binding^molecular_function;GO:0003723^RNA binding^molecular_function;GO:0000339^RNA cap binding^molecular_function;GO:0008135^translation factor activity, RNA binding^molecular_function;GO:0003743^translation initiation factor activity^molecular_function;GO:0006446^regulation of translational initiation^biological_process;GO:0005829^cytosol^cellular_component;GO:0016281^eukaryotic…	KOG0401^eukaryotic translation initiation factor 4 gamma^J	PF02854.18^MIF4G domain	--	--	--
g100_i1	2505	2429	4519	2442	1780	3071	0.938794937762804	0.108761490409933	normal	QBB02029.1^putative eukaryotic translation initiation factor 4 gamma 1-like isoform X2, partial [Cotesia chilonis]^81.09%	O43432.2^RecName: Full=Eukaryotic translation initiation factor 4 gamma 3; Short=eIF-4-gamma 3; Short=eIF-4G 3; Short=eIF4G 3; AltName: Full=eIF-4-gamma II; Short=eIF4GII^32.58%	K03260|EIF4G|http://www.genome.jp/dbget-bin/www_bget?ko:K03260	GO:0003729^mRNA binding^molecular_function;GO:0003723^RNA binding^molecular_function;GO:0000339^RNA cap binding^molecular_function;GO:0008135^translation factor activity, RNA binding^molecular_function;GO:0003743^translation initiation factor activity^molecular_function;GO:0006446^regulation of translational initiation^biological_process;GO:0005829^cytosol^cellular_component;GO:0016281^eukaryotic…	KOG0401^eukaryotic translation initiation factor 4 gamma^J	PF02854.18^MIF4G domain	--	--	--
g100_i2	2889	2771	4748	2854	2011	3448	0.969275114816213	0.0719390744137647	normal	QBB02029.1^putative eukaryotic translation initiation factor 4 gamma 1-like isoform X2, partial [Cotesia chilonis]^80.33%	O43432.2^RecName: Full=Eukaryotic translation initiation factor 4 gamma 3; Short=eIF-4-gamma 3; Short=eIF-4G 3; Short=eIF4G 3; AltName: Full=eIF-4-gamma II; Short=eIF4GII^32.58%	K03260|EIF4G|http://www.genome.jp/dbget-bin/www_bget?ko:K03260	GO:0003729^mRNA binding^molecular_function;GO:0003723^RNA binding^molecular_function;GO:0000339^RNA cap binding^molecular_function;GO:0008135^translation factor activity, RNA binding^molecular_function;GO:0003743^translation initiation factor activity^molecular_function;GO:0006446^regulation of translational initiation^biological_process;GO:0005829^cytosol^cellular_component;GO:0016281^eukaryotic…	KOG0401^eukaryotic translation initiation factor 4 gamma^J	PF02854.18^MIF4G domain	--	--	--
g100_i3	1990	1927	3591	1951	1435	2306	0.8980935528289961	0.132053975191352	normal	QBB02029.1^putative eukaryotic translation initiation factor 4 gamma 1-like isoform X2, partial [Cotesia chilonis]^81.94%	O43432.2^RecName: Full=Eukaryotic translation initiation factor 4 gamma 3; Short=eIF-4-gamma 3; Short=eIF-4G 3; Short=eIF4G 3; AltName: Full=eIF-4-gamma II; Short=eIF4GII^32.58%	K03260|EIF4G|http://www.genome.jp/dbget-bin/www_bget?ko:K03260	GO:0003729^mRNA binding^molecular_function;GO:0003723^RNA binding^molecular_function;GO:0000339^RNA cap binding^molecular_function;GO:0008135^translation factor activity, RNA binding^molecular_function;GO:0003743^translation initiation factor activity^molecular_function;GO:0006446^regulation of translational initiation^biological_process;GO:0005829^cytosol^cellular_component;GO:0016281^eukaryotic…	KOG0401^eukaryotic translation initiation factor 4 gamma^J	PF02854.18^MIF4G domain	--	--	--
g100_i4	426	422	691	399	441	423	0.997624151404892	0.0155259964371726	normal	XP_008547497.1^PREDICTED: zinc finger CCCH domain-containing protein 10 isoform X1 [Microplitis demolitor]^90.68%	Q96K80.1^RecName: Full=Zinc finger CCCH domain-containing protein 10^33.79%	--	GO:0046872^metal ion binding^molecular_function;GO:0035198^miRNA binding^molecular_function;GO:0003723^RNA binding^molecular_function;GO:1903799^negative regulation of production of miRNAs involved in gene silencing by miRNA^biological_process;GO:0010608^posttranscriptional regulation of gene expression^biological_process;GO:0000381^regulation of alternative mRNA splicing, via spliceosome^biologi…	KOG2494^Inherit from artNOG: ZnF_C3H1^K	PF15663.4^Zinc-finger containing family	--	--	--
g10102_i0	18	6	16	4	0	10	--	--	--	XP_008548090.1^PREDICTED: uncharacterized protein LOC103571640 [Microplitis demolitor]^29.72%	--	--	--	--	PF14941.5^Transcriptional regulator, Out at first	--	--	--
g10104_i1	6	7	34	1	6	12	--	--	--	XP_014297113.1^PREDICTED: ankyrin repeat and death domain-containing protein 1A-like [Microplitis demolitor]^80.77%	Q9GKW8.3^RecName: Full=Ankyrin repeat and death domain-containing protein 1A^38.26%	--	GO:0007165^signal transduction^biological_process	COG0666|KOG4177^ankyrin repeat and death^M	PF00531.21^Death domain	--	--	--
g10107_i0	58	6	0	0	8	14	0.90747545211369	1.5061127486300803	normal	XP_018250796.1^MFS transporter, SP family, sugar:H+ symporter [Fusarium oxysporum f. sp. lycopersici 4287] >EWY81399.1 MFS transporter, SP family, sugar:H+ symporter [Fusarium oxysporum FOSC 3-a] >EXA35502.1 MFS transporter, SP family, sugar:H+ symporter [Fusarium oxysporum f. sp. pisi HDV247] >EXK28929.1 MFS transporter, SP family, sugar:H+ symporter [Fusarium oxysporum f. sp. melonis 26406] >EX…	O74849.1^RecName: Full=High-affinity fructose transporter ght6; AltName: Full=Hexose transporter 6; AltName: Full=Meiotic expression up-regulated protein 12^44.9%	--	GO:0005351^carbohydrate:proton symporter activity^molecular_function;GO:0005353^fructose transmembrane transporter activity^molecular_function;GO:0005355^glucose transmembrane transporter activity^molecular_function;GO:0015149^hexose transmembrane transporter activity^molecular_function;GO:0098704^carbohydrate import across plasma membrane^biological_process;GO:1990539^fructose import across plas…	KOG0254^to hexose transporter^G	PF00083.23^Sugar (and other) transporter	--	--	o5-27i89-111o121-143i152-174o189-211i224-246o252-274i
g1010_i0	2678	2635	3902	2704	2185	2576	0.9206931069907409	0.0587099629007927	normal	XP_008543690.1^PREDICTED: heterogeneous nuclear ribonucleoprotein U-like protein 1 isoform X1 [Microplitis demolitor] >XP_008543692.1 PREDICTED: heterogeneous nuclear ribonucleoprotein U-like protein 1 isoform X1 [Microplitis demolitor]^78.95%	Q8VDM6.1^RecName: Full=Heterogeneous nuclear ribonucleoprotein U-like protein 1^49.56%	--	GO:0019899^enzyme binding^molecular_function;GO:0003723^RNA binding^molecular_function;GO:0009615^response to virus^biological_process;GO:0006396^RNA processing^biological_process;GO:0005654^nucleoplasm^cellular_component;GO:0005634^nucleus^cellular_component	KOG2242^SAP domain^A	PF13671.5^AAA domain	--	--	--
g1010_i1	3016	2970	4238	3031	2462	2880	0.9516248233854079	0.0477660421495339	normal	XP_008543690.1^PREDICTED: heterogeneous nuclear ribonucleoprotein U-like protein 1 isoform X1 [Microplitis demolitor] >XP_008543692.1 PREDICTED: heterogeneous nuclear ribonucleoprotein U-like protein 1 isoform X1 [Microplitis demolitor]^79.48%	Q8VDM6.1^RecName: Full=Heterogeneous nuclear ribonucleoprotein U-like protein 1^49.56%	--	GO:0019899^enzyme binding^molecular_function;GO:0003723^RNA binding^molecular_function;GO:0009615^response to virus^biological_process;GO:0006396^RNA processing^biological_process;GO:0005654^nucleoplasm^cellular_component;GO:0005634^nucleus^cellular_component	KOG2242^SAP domain^A	PF13671.5^AAA domain	--	--	--
g1010_i2	560	594	764	623	636	552	0.8744556015064708	-0.16041	normal	XP_014295961.1^PREDICTED: uncharacterized protein LOC106693344 [Microplitis demolitor]^72.1%	--	--	--	COG5038|KOG1012|KOG1030^C2 domain^T	PF10441.8^Urb2/Npa2 family	--	--	--
g1010_i3	302	218	365	277	246	239	0.992924290919525	-0.0299739	normal	XP_008543693.1^PREDICTED: adenylyltransferase and sulfurtransferase MOCS3 [Microplitis demolitor]^84.04%	Q17CA7.1^RecName: Full=Adenylyltransferase and sulfurtransferase MOCS3; AltName: Full=Molybdenum cofactor synthesis protein 3; Includes: RecName: Full=Molybdopterin-synthase adenylyltransferase; AltName: Full=Adenylyltransferase MOCS3; AltName: Full=Sulfur carrier protein MOCS2A adenylyltransferase; Includes: RecName: Full=Molybdopterin-synthase sulfurtransferase; AltName: Full=Sulfur carrier pro…	K11996|MOCS3, UBA4, moeB|http://www.genome.jp/dbget-bin/www_bget?ko:K11996	GO:0005524^ATP binding^molecular_function;GO:0046872^metal ion binding^molecular_function;GO:0061605^molybdopterin-synthase adenylyltransferase activity^molecular_function;GO:0061604^molybdopterin-synthase sulfurtransferase activity^molecular_function;GO:0004792^thiosulfate sulfurtransferase activity^molecular_function;GO:0008641^ubiquitin-like modifier activating enzyme activity^molecular_functi…	COG0476|COG0607|KOG2017^MoeZ/MoeB domain^H	PF00899.20^ThiF family	--	--	--
g1010_i4	1572	1614	1936	1586	1552	1278	0.9965024027019369	-0.0177575	normal	QBB01604.1^putative proteasome subunit alpha type-6-like, partial [Cotesia chilonis]^97.56%	P60901.1^RecName: Full=Proteasome subunit alpha type-6; AltName: Full=Macropain iota chain; AltName: Full=Multicatalytic endopeptidase complex iota chain; AltName: Full=Proteasome iota chain >P60900.1 RecName: Full=Proteasome subunit alpha type-6; AltName: Full=27 kDa prosomal protein; Short=PROS-27; Short=p27K; AltName: Full=Macropain iota chain; AltName: Full=Multicatalytic endopeptidase comple…	K02730|PSMA6|http://www.genome.jp/dbget-bin/www_bget?ko:K02730	GO:0004175^endopeptidase activity^molecular_function;GO:0051059^NF-kappaB binding^molecular_function;GO:0003723^RNA binding^molecular_function;GO:0004298^threonine-type endopeptidase activity^molecular_function;GO:0051092^positive regulation of NF-kappaB transcription factor activity^biological_process;GO:0010498^proteasomal protein catabolic process^biological_process;GO:0010499^proteasomal ubiq…	KOG0182^The proteasome is a multicatalytic proteinase complex which is characterized by its ability to cleave peptides with Arg, Phe, Tyr, Leu, and Glu adjacent to the leaving group at neutral or slightly basic pH. The proteasome has an ATP-dependent proteolytic activity (By similarity)^O	PF00227.25^Proteasome subunit	--	--	--
g1010_i5	1245	1364	1806	1262	1232	1041	0.9687179974472471	0.0722492401148373	normal	QBB01604.1^putative proteasome subunit alpha type-6-like, partial [Cotesia chilonis]^97.56%	P60901.1^RecName: Full=Proteasome subunit alpha type-6; AltName: Full=Macropain iota chain; AltName: Full=Multicatalytic endopeptidase complex iota chain; AltName: Full=Proteasome iota chain >P60900.1 RecName: Full=Proteasome subunit alpha type-6; AltName: Full=27 kDa prosomal protein; Short=PROS-27; Short=p27K; AltName: Full=Macropain iota chain; AltName: Full=Multicatalytic endopeptidase comple…	K02730|PSMA6|http://www.genome.jp/dbget-bin/www_bget?ko:K02730	GO:0004175^endopeptidase activity^molecular_function;GO:0051059^NF-kappaB binding^molecular_function;GO:0003723^RNA binding^molecular_function;GO:0004298^threonine-type endopeptidase activity^molecular_function;GO:0051092^positive regulation of NF-kappaB transcription factor activity^biological_process;GO:0010498^proteasomal protein catabolic process^biological_process;GO:0010499^proteasomal ubiq…	KOG0182^The proteasome is a multicatalytic proteinase complex which is characterized by its ability to cleave peptides with Arg, Phe, Tyr, Leu, and Glu adjacent to the leaving group at neutral or slightly basic pH. The proteasome has an ATP-dependent proteolytic activity (By similarity)^O	PF00227.25^Proteasome subunit	--	--	--
g1010_i6	1251	1291	1699	1222	1307	1229	0.962980430931889	-0.0690043	normal	XP_008543690.1^PREDICTED: heterogeneous nuclear ribonucleoprotein U-like protein 1 isoform X1 [Microplitis demolitor] >XP_008543692.1 PREDICTED: heterogeneous nuclear ribonucleoprotein U-like protein 1 isoform X1 [Microplitis demolitor]^86.11%	--	--	--	--	--	--	--	--
g1010_i7	997	1083	1388	991	947	826	0.9562069781067191	0.0850054967425204	normal	QBB01604.1^putative proteasome subunit alpha type-6-like, partial [Cotesia chilonis]^97.56%	P60901.1^RecName: Full=Proteasome subunit alpha type-6; AltName: Full=Macropain iota chain; AltName: Full=Multicatalytic endopeptidase complex iota chain; AltName: Full=Proteasome iota chain >P60900.1 RecName: Full=Proteasome subunit alpha type-6; AltName: Full=27 kDa prosomal protein; Short=PROS-27; Short=p27K; AltName: Full=Macropain iota chain; AltName: Full=Multicatalytic endopeptidase comple…	K02730|PSMA6|http://www.genome.jp/dbget-bin/www_bget?ko:K02730	GO:0004175^endopeptidase activity^molecular_function;GO:0051059^NF-kappaB binding^molecular_function;GO:0003723^RNA binding^molecular_function;GO:0004298^threonine-type endopeptidase activity^molecular_function;GO:0051092^positive regulation of NF-kappaB transcription factor activity^biological_process;GO:0010498^proteasomal protein catabolic process^biological_process;GO:0010499^proteasomal ubiq…	KOG0182^The proteasome is a multicatalytic proteinase complex which is characterized by its ability to cleave peptides with Arg, Phe, Tyr, Leu, and Glu adjacent to the leaving group at neutral or slightly basic pH. The proteasome has an ATP-dependent proteolytic activity (By similarity)^O	PF00227.25^Proteasome subunit	--	--	--
g1010_i8	668	542	836	632	543	539	0.997667655162016	0.0130810011082363	normal	XP_008543690.1^PREDICTED: heterogeneous nuclear ribonucleoprotein U-like protein 1 isoform X1 [Microplitis demolitor] >XP_008543692.1 PREDICTED: heterogeneous nuclear ribonucleoprotein U-like protein 1 isoform X1 [Microplitis demolitor]^86.11%	--	--	--	--	--	--	--	--
g10110_i0	5	12	19	7	31	20	0.8069412577701249	-1.0328	normal	--	--	--	--	--	PF01683.17^EB module	--	--	--
g10110_i1	5	10	18	7	31	16	0.796734480850955	-1.072	normal	--	--	--	--	--	PF01683.17^EB module	--	--	--
g10110_i2	4	12	6	3	16	8	--	--	--	--	--	--	--	--	PF01683.17^EB module	--	--	--
g10116_i0	0	0	9	0	0	0	--	--	--	EOB13563.1^hypothetical protein NBO_66g0022 [Nosema bombycis CQ1]^49.29%	--	--	--	--	--	--	--	--
g1011_i0	746	780	1823	1005	971	1253	0.77368404403365	-0.2638	normal	XP_008558935.1^PREDICTED: mitogen-activated protein kinase kinase kinase 15 isoform X4 [Microplitis demolitor]^92.62%	Q6ZN16.2^RecName: Full=Mitogen-activated protein kinase kinase kinase 15; AltName: Full=Apoptosis signal-regulating kinase 3; AltName: Full=MAPK/ERK kinase kinase 15; Short=MEK kinase 15; Short=MEKK 15^52.46%	K04426|MAP3K5, ASK1|http://www.genome.jp/dbget-bin/www_bget?ko:K04426	GO:0005524^ATP binding^molecular_function;GO:0004709^MAP kinase kinase kinase activity^molecular_function;GO:0046872^metal ion binding^molecular_function;GO:0004672^protein kinase activity^molecular_function;GO:0000186^activation of MAPKK activity^biological_process	KOG4279^S_TKc^T	PF13281.5^Domain of unknown function (DUF4071)	--	--	--
g1011_i1	1297	1427	3107	1893	1791	2225	0.497743301068929	-0.329703	normal	XP_008558935.1^PREDICTED: mitogen-activated protein kinase kinase kinase 15 isoform X4 [Microplitis demolitor]^89.93%	A2AQW0.1^RecName: Full=Mitogen-activated protein kinase kinase kinase 15; AltName: Full=MAPK/ERK kinase kinase 15; Short=MEK kinase 15; Short=MEKK 15^43.02%	K04426|MAP3K5, ASK1|http://www.genome.jp/dbget-bin/www_bget?ko:K04426	GO:0005524^ATP binding^molecular_function;GO:0004709^MAP kinase kinase kinase activity^molecular_function;GO:0046872^metal ion binding^molecular_function;GO:0004672^protein kinase activity^molecular_function;GO:0000186^activation of MAPKK activity^biological_process	KOG4279^S_TKc^T	PF13281.5^Domain of unknown function (DUF4071)	--	--	--
g10120_i0	0	0	0	0	0	0	--	--	--	XP_014297165.1^PREDICTED: tankyrase-1-like [Microplitis demolitor]^34.2%	--	--	--	--	PF12796.6^Ankyrin repeats (3 copies)	--	--	--
g10121_i0	4	5	7	0	0	42	--	--	--	XP_008546630.1^PREDICTED: uncharacterized protein LOC103570615 [Microplitis demolitor]^40.28%	--	--	--	--	--	--	--	--
g10123_i0	4	9	4	5	8	8	--	--	--	EOB11245.1^Mitosis inhibitor protein kinase wee1 [Nosema bombycis CQ1]^77.81%	Q91618.1^RecName: Full=Membrane-associated tyrosine- and threonine-specific cdc2-inhibitory kinase; AltName: Full=Myt1 kinase^23.49%	--	GO:0005524^ATP binding^molecular_function;GO:0046872^metal ion binding^molecular_function;GO:0004674^protein serine/threonine kinase activity^molecular_function;GO:0007049^cell cycle^biological_process;GO:0010923^negative regulation of phosphatase activity^biological_process;GO:0005789^endoplasmic reticulum membrane^cellular_component;GO:0000139^Golgi membrane^cellular_component	KOG0601^inhibitor protein kinase^D	PF00069.24^Protein kinase domain	--	--	--
g10123_i1	15	0	8	4	0	12	--	--	--	EOB11245.1^Mitosis inhibitor protein kinase wee1 [Nosema bombycis CQ1]^79.54%	Q91618.1^RecName: Full=Membrane-associated tyrosine- and threonine-specific cdc2-inhibitory kinase; AltName: Full=Myt1 kinase^24.17%	--	GO:0005524^ATP binding^molecular_function;GO:0046872^metal ion binding^molecular_function;GO:0004674^protein serine/threonine kinase activity^molecular_function;GO:0007049^cell cycle^biological_process;GO:0010923^negative regulation of phosphatase activity^biological_process;GO:0005789^endoplasmic reticulum membrane^cellular_component;GO:0000139^Golgi membrane^cellular_component	KOG0601^inhibitor protein kinase^D	PF00069.24^Protein kinase domain	--	--	--
g10125_i0	4	9	9	0	0	0	--	--	--	EOB13796.1^Casein kinase II subunit alpha [Nosema bombycis CQ1]^94.7%	Q8SRU0.1^RecName: Full=Probable casein kinase II subunit alpha homolog; Short=CK II subunit alpha^55.84%	K03097|CSNK2A|http://www.genome.jp/dbget-bin/www_bget?ko:K03097	GO:0005524^ATP binding^molecular_function;GO:0004674^protein serine/threonine kinase activity^molecular_function	KOG0668^casein kinase ii^DKT	PF00069.24^Protein kinase domain	--	--	--
g1012_i0	676	633	952	649	538	598	0.9105308979166159	0.0950288419290532	normal	XP_008560303.1^PREDICTED: bone morphogenetic protein receptor type-1B [Microplitis demolitor]^88.98%	O00238.1^RecName: Full=Bone morphogenetic protein receptor type-1B; Short=BMP type-1B receptor; Short=BMPR-1B; AltName: CD_antigen=CDw293; Flags: Precursor^58.93%	K13578|BMPR1B, ALK6|http://www.genome.jp/dbget-bin/www_bget?ko:K13578	GO:0005524^ATP binding^molecular_function;GO:0019838^growth factor binding^molecular_function;GO:0046872^metal ion binding^molecular_function;GO:0004674^protein serine/threonine kinase activity^molecular_function;GO:0046332^SMAD binding^molecular_function;GO:0005025^transforming growth factor beta receptor activity, type I^molecular_function;GO:0005024^transforming growth factor beta-activated re…	KOG2052^Transforming growth factor beta type I GS-motif^T	PF00069.24^Protein kinase domain	--	SignalP-TM	i52-74o
g1012_i1	687	638	952	654	538	601	0.9054544780941641	0.10055191353711201	normal	XP_008560303.1^PREDICTED: bone morphogenetic protein receptor type-1B [Microplitis demolitor]^88.98%	O00238.1^RecName: Full=Bone morphogenetic protein receptor type-1B; Short=BMP type-1B receptor; Short=BMPR-1B; AltName: CD_antigen=CDw293; Flags: Precursor^58.93%	K13578|BMPR1B, ALK6|http://www.genome.jp/dbget-bin/www_bget?ko:K13578	GO:0005524^ATP binding^molecular_function;GO:0019838^growth factor binding^molecular_function;GO:0046872^metal ion binding^molecular_function;GO:0004674^protein serine/threonine kinase activity^molecular_function;GO:0046332^SMAD binding^molecular_function;GO:0005025^transforming growth factor beta receptor activity, type I^molecular_function;GO:0005024^transforming growth factor beta-activated re…	KOG2052^Transforming growth factor beta type I GS-motif^T	PF00069.24^Protein kinase domain	--	SignalP-TM	i52-74o
g1012_i2	1075	1035	1510	1065	907	1017	0.9828823465884889	0.0321583051469124	normal	XP_008560303.1^PREDICTED: bone morphogenetic protein receptor type-1B [Microplitis demolitor]^88.72%	O00238.1^RecName: Full=Bone morphogenetic protein receptor type-1B; Short=BMP type-1B receptor; Short=BMPR-1B; AltName: CD_antigen=CDw293; Flags: Precursor^54.99%	K13578|BMPR1B, ALK6|http://www.genome.jp/dbget-bin/www_bget?ko:K13578	GO:0005524^ATP binding^molecular_function;GO:0019838^growth factor binding^molecular_function;GO:0046872^metal ion binding^molecular_function;GO:0004674^protein serine/threonine kinase activity^molecular_function;GO:0046332^SMAD binding^molecular_function;GO:0005025^transforming growth factor beta receptor activity, type I^molecular_function;GO:0005024^transforming growth factor beta-activated re…	KOG2052^Transforming growth factor beta type I GS-motif^T	PF00069.24^Protein kinase domain	--	--	i17-36o145-167i
g10130_i0	0	4	0	8	0	0	--	--	--	EOB13981.1^hypothetical protein NBO_45g0004 [Nosema bombycis CQ1]^87.36%	--	--	--	--	PF16686.4^ssDNA-binding domain of telomere protection protein	--	--	--
g10131_i0	109	47	16	60	43	98	0.979384264264081	-0.277773	normal	EXM03128.1^hypothetical protein FOIG_06022 [Fusarium oxysporum f. sp. cubense tropical race 4 54006] >EXM03129.1 hypothetical protein FOIG_06022 [Fusarium oxysporum f. sp. cubense tropical race 4 54006]^100.0%	--	--	--	--	--	--	--	--
g10134_i0	4	1	0	2	1	0	--	--	--	--	--	--	--	--	PF02498.16^BRO family, N-terminal domain	--	--	--
g10135_i0	2	1	2	1	0	11	--	--	--	--	--	--	--	--	PF01683.17^EB module	--	--	--
g10137_i0	14	8	68	27	22	28	0.986521435694297	-0.210129	normal	--	--	--	--	--	--	--	--	--
g10137_i1	6	8	54	25	4	22	0.9996745041102422	-0.00559807	normal	--	--	--	--	--	PF13909.5^C2H2-type zinc-finger domain	--	--	--
g10138_i0	31	23	74	32	26	49	0.9950086176370071	-0.0599273	normal	--	--	--	--	--	PF14249.5^Tocopherol cyclase	--	--	--
g10139_i0	8	10	3	28	5	7	--	--	--	--	--	--	--	--	PF12796.6^Ankyrin repeats (3 copies)	GH5_21	--	--
g1013_i0	930	1234	1667	924	957	1124	0.9494094653837509	0.0943785333404531	normal	XP_008544130.1^PREDICTED: importin-9 isoform X2 [Microplitis demolitor]^87.5%	Q91YE6.3^RecName: Full=Importin-9; Short=Imp9; AltName: Full=Importin-9a; Short=Imp9a; AltName: Full=Importin-9b; Short=Imp9b; AltName: Full=Ran-binding protein 9; Short=RanBP9^41.67%	K20224|IPO9, RANBP9|http://www.genome.jp/dbget-bin/www_bget?ko:K20224	GO:0042393^histone binding^molecular_function;GO:0008565^obsolete protein transporter activity^molecular_function;GO:0008536^Ran GTPase binding^molecular_function;GO:0006606^protein import into nucleus^biological_process;GO:0050821^protein stabilization^biological_process;GO:0042254^ribosome biogenesis^biological_process;GO:0005737^cytoplasm^cellular_component;GO:0005829^cytosol^cellular_componen…	COG5657|KOG2274^Inherit from inNOG: IBN_N^UY	PF03810.18^Importin-beta N-terminal domain	--	--	--
g10140_i0	0	0	9	5	0	0	--	--	--	XP_008553309.2^PREDICTED: uncharacterized protein LOC103575345 [Microplitis demolitor]^69.19%	--	--	--	--	PF13207.5^AAA domain	--	--	--
g10145_i0	55	0	4	4	4	22	0.9513694006882991	0.953691601323813	normal	XP_018245356.1^acyl-CoA desaturase [Fusarium oxysporum f. sp. lycopersici 4287] >EGU84247.1 hypothetical protein FOXB_05204 [Fusarium oxysporum Fo5176] >ENH69137.1 Acyl-CoA desaturase [Fusarium oxysporum f. sp. cubense race 1] >EWZ41407.1 acyl-CoA desaturase [Fusarium oxysporum Fo47] >EXA01495.1 acyl-CoA desaturase [Fusarium oxysporum f. sp. lycopersici MN25] >EXA48332.1 acyl-CoA desaturase [Fusa…	Q12618.1^RecName: Full=Acyl-CoA desaturase; AltName: Full=Delta(9)-desaturase; Short=Delta-9 desaturase; AltName: Full=Fatty acid desaturase; AltName: Full=Stearoyl-CoA desaturase^76.7%	K00507|SCD, desC|http://www.genome.jp/dbget-bin/www_bget?ko:K00507	GO:0020037^heme binding^molecular_function;GO:0046872^metal ion binding^molecular_function;GO:0004768^stearoyl-CoA 9-desaturase activity^molecular_function;GO:0006636^unsaturated fatty acid biosynthetic process^biological_process;GO:0016021^integral component of membrane^cellular_component	COG1398|COG5274|KOG0537|KOG1600^Fatty acid desaturase^I	PF00487.23^Fatty acid desaturase	--	SignalP-TM	o52-74i81-103o113-135i198-220o
g10146_i0	57	3	4	0	0	21	0.902937467725368	1.6208084175197899	normal	XP_018238873.1^hypothetical protein FOXG_04249 [Fusarium oxysporum f. sp. lycopersici 4287] >EMT66354.1 Putative serine hydrolase C5E4.05c [Fusarium oxysporum f. sp. cubense race 4] >EXK44103.1 hypothetical protein FOMG_02930 [Fusarium oxysporum f. sp. melonis 26406] >EXM02427.1 hypothetical protein FOIG_06650 [Fusarium oxysporum f. sp. cubense tropical race 4 54006] >EXM22426.1 hypothetical prot…	O94305.1^RecName: Full=Putative monoglyceride lipase; Short=MGL; AltName: Full=Monoacylglycerol hydrolase; Short=MAG hydrolase; Short=MGH; AltName: Full=Monoacylglycerol lipase; Short=MAG lipase; Short=MAGL^30.34%	K01054|MGLL|http://www.genome.jp/dbget-bin/www_bget?ko:K01054	GO:0047372^acylglycerol lipase activity^molecular_function;GO:0019433^triglyceride catabolic process^biological_process;GO:0005737^cytoplasm^cellular_component;GO:0005783^endoplasmic reticulum^cellular_component;GO:0005811^lipid droplet^cellular_component;GO:0016020^membrane^cellular_component;GO:0005741^mitochondrial outer membrane^cellular_component	COG2267|KOG1455^Putative lysophospholipase^I	PF12146.7^Serine aminopeptidase, S33	CE1	--	--
g10147_i0	30	12	3	7	4	11	--	--	--	RKK09955.1^hypothetical protein BFJ65_g15259 [Fusarium oxysporum f. sp. cepae] >RKK35861.1 hypothetical protein BFJ66_g13754 [Fusarium oxysporum f. sp. cepae] >RKK89650.1 hypothetical protein BFJ71_g12174 [Fusarium oxysporum] >RKL18655.1 hypothetical protein BFJ70_g14247 [Fusarium oxysporum] >RYC89092.1 hypothetical protein BFJ63_vAg8048 [Fusarium oxysporum f. sp. narcissi]^100.0%	--	--	--	--	--	--	--	--
g1014_i0	716	685	1495	932	744	961	0.88403877573925	-0.16032	normal	XP_008559094.1^PREDICTED: dual specificity protein kinase CLK2 isoform X3 [Microplitis demolitor] >XP_008559095.1 PREDICTED: dual specificity protein kinase CLK2 isoform X3 [Microplitis demolitor] >XP_008559096.1 PREDICTED: dual specificity protein kinase CLK2 isoform X3 [Microplitis demolitor]^90.04%	P49762.2^RecName: Full=Serine/threonine-protein kinase Doa; AltName: Full=Protein darkener of apricot^75.0%	K08823|CLK|http://www.genome.jp/dbget-bin/www_bget?ko:K08823	GO:0005524^ATP binding^molecular_function;GO:0016301^kinase activity^molecular_function;GO:0004672^protein kinase activity^molecular_function;GO:0004674^protein serine/threonine kinase activity^molecular_function;GO:0004712^protein serine/threonine/tyrosine kinase activity^molecular_function;GO:0004713^protein tyrosine kinase activity^molecular_function;GO:0007350^blastoderm segmentation^biologic…	KOG0671^S_TKc^T	PF00069.24^Protein kinase domain	--	--	--
g1014_i1	4709	3932	5886	4117	3212	3473	0.608079053889826	0.191681963696871	normal	QBB01799.1^putative NADP-dependent malic enzyme, partial [Cotesia chilonis]^97.72%	P28227.1^RecName: Full=NADP-dependent malic enzyme; Short=NADP-ME^63.64%	K00029|E1.1.1.40, maeB|http://www.genome.jp/dbget-bin/www_bget?ko:K00029	GO:0004471^malate dehydrogenase (decarboxylating) (NAD+) activity^molecular_function;GO:0004473^malate dehydrogenase (decarboxylating) (NADP+) activity^molecular_function;GO:0046872^metal ion binding^molecular_function;GO:0051287^NAD binding^molecular_function;GO:0008948^oxaloacetate decarboxylase activity^molecular_function;GO:0005737^cytoplasm^cellular_component	COG0281|KOG1257^Malic_M^C	PF03949.14^Malic enzyme, NAD binding domain	--	--	--
g1014_i2	4712	4079	5993	4198	3229	3510	0.548302947449159	0.199428217564891	normal	QBB01799.1^putative NADP-dependent malic enzyme, partial [Cotesia chilonis]^97.72%	P28227.1^RecName: Full=NADP-dependent malic enzyme; Short=NADP-ME^63.64%	K00029|E1.1.1.40, maeB|http://www.genome.jp/dbget-bin/www_bget?ko:K00029	GO:0004471^malate dehydrogenase (decarboxylating) (NAD+) activity^molecular_function;GO:0004473^malate dehydrogenase (decarboxylating) (NADP+) activity^molecular_function;GO:0046872^metal ion binding^molecular_function;GO:0051287^NAD binding^molecular_function;GO:0008948^oxaloacetate decarboxylase activity^molecular_function;GO:0005737^cytoplasm^cellular_component	COG0281|KOG1257^Malic_M^C	PF03949.14^Malic enzyme, NAD binding domain	--	--	--
g1014_i3	4966	4110	6104	4396	3435	3670	0.733468901676922	0.166123807599868	normal	QBB01799.1^putative NADP-dependent malic enzyme, partial [Cotesia chilonis]^97.72%	P28227.1^RecName: Full=NADP-dependent malic enzyme; Short=NADP-ME^63.64%	K00029|E1.1.1.40, maeB|http://www.genome.jp/dbget-bin/www_bget?ko:K00029	GO:0004471^malate dehydrogenase (decarboxylating) (NAD+) activity^molecular_function;GO:0004473^malate dehydrogenase (decarboxylating) (NADP+) activity^molecular_function;GO:0046872^metal ion binding^molecular_function;GO:0051287^NAD binding^molecular_function;GO:0008948^oxaloacetate decarboxylase activity^molecular_function;GO:0005737^cytoplasm^cellular_component	COG0281|KOG1257^Malic_M^C	PF03949.14^Malic enzyme, NAD binding domain	--	--	--
g1014_i4	4673	3936	5767	4143	3107	3363	0.6064774230678871	0.205325334879948	normal	QBB01799.1^putative NADP-dependent malic enzyme, partial [Cotesia chilonis]^97.76%	P28227.1^RecName: Full=NADP-dependent malic enzyme; Short=NADP-ME^63.62%	K00029|E1.1.1.40, maeB|http://www.genome.jp/dbget-bin/www_bget?ko:K00029	GO:0004471^malate dehydrogenase (decarboxylating) (NAD+) activity^molecular_function;GO:0004473^malate dehydrogenase (decarboxylating) (NADP+) activity^molecular_function;GO:0046872^metal ion binding^molecular_function;GO:0051287^NAD binding^molecular_function;GO:0008948^oxaloacetate decarboxylase activity^molecular_function;GO:0005737^cytoplasm^cellular_component	COG0281|KOG1257^Malic_M^C	PF03949.14^Malic enzyme, NAD binding domain	--	--	--
g1014_i5	4653	3892	5771	4110	3112	3387	0.614525354645465	0.19859582169459697	normal	QBB01799.1^putative NADP-dependent malic enzyme, partial [Cotesia chilonis]^96.46%	P28227.1^RecName: Full=NADP-dependent malic enzyme; Short=NADP-ME^63.64%	K00029|E1.1.1.40, maeB|http://www.genome.jp/dbget-bin/www_bget?ko:K00029	GO:0004471^malate dehydrogenase (decarboxylating) (NAD+) activity^molecular_function;GO:0004473^malate dehydrogenase (decarboxylating) (NADP+) activity^molecular_function;GO:0046872^metal ion binding^molecular_function;GO:0051287^NAD binding^molecular_function;GO:0008948^oxaloacetate decarboxylase activity^molecular_function;GO:0005737^cytoplasm^cellular_component	COG0281|KOG1257^Malic_M^C	PF03949.14^Malic enzyme, NAD binding domain	--	--	--
g1014_i6	5014	4243	5984	4508	3444	3738	0.794681111904788	0.154706782545888	normal	QBB01799.1^putative NADP-dependent malic enzyme, partial [Cotesia chilonis]^97.72%	P28227.1^RecName: Full=NADP-dependent malic enzyme; Short=NADP-ME^63.64%	K00029|E1.1.1.40, maeB|http://www.genome.jp/dbget-bin/www_bget?ko:K00029	GO:0004471^malate dehydrogenase (decarboxylating) (NAD+) activity^molecular_function;GO:0004473^malate dehydrogenase (decarboxylating) (NADP+) activity^molecular_function;GO:0046872^metal ion binding^molecular_function;GO:0051287^NAD binding^molecular_function;GO:0008948^oxaloacetate decarboxylase activity^molecular_function;GO:0005737^cytoplasm^cellular_component	COG0281|KOG1257^Malic_M^C	PF03949.14^Malic enzyme, NAD binding domain	--	--	--
g10151_i0	34	13	0	6	5	6	--	--	--	XP_018240483.1^vacuolar-sorting protein SNF7 [Fusarium oxysporum f. sp. lycopersici 4287] >XP_018746607.1 vacuolar-sorting protein SNF7 [Fusarium verticillioides 7600] >XP_023430648.1 related to SNF7 protein [Fusarium fujikuroi IMI 58289] >EGU79422.1 hypothetical protein FOXB_10098 [Fusarium oxysporum Fo5176] >ENH62519.1 Vacuolar-sorting protein SNF7 [Fusarium oxysporum f. sp. cubense race 1] >CC…	P0C149.1^RecName: Full=Vacuolar-sorting protein SNF7; AltName: Full=Vacuolar protein-sorting-associated protein 32^73.21%	K12194|CHMP4, SNF7, VPS32|http://www.genome.jp/dbget-bin/www_bget?ko:K12194	GO:0007034^vacuolar transport^biological_process;GO:0010008^endosome membrane^cellular_component	KOG1656^Snf7^U	PF03357.20^Snf7	--	--	--
g10152_i0	0	0	0	0	5	17	--	--	--	CAR31581.1^putative envelope protein ODV-E66-2 [Cotesia congregata]^51.29%	--	--	--	--	PF05745.10^Chlamydia 15 kDa cysteine-rich outer membrane protein (CRPA)	--	SignalP-TM	i19-41o
g10156_i0	95	20	9	13	4	32	0.785503664700868	1.3251140344033798	normal	RKK58403.1^hypothetical protein BFJ69_g17398 [Fusarium oxysporum]^97.93%	O74467.1^RecName: Full=SET domain-containing protein 5^29.43%	--	GO:0018024^histone-lysine N-methyltransferase activity^molecular_function;GO:0016279^protein-lysine N-methyltransferase activity^molecular_function;GO:0034968^histone lysine methylation^biological_process;GO:0005829^cytosol^cellular_component;GO:0000790^nuclear chromatin^cellular_component;GO:0005634^nucleus^cellular_component	COG2940|KOG2084^SET^B	PF00856.27^SET domain	--	--	--
g10157_i0	12	0	13	5	4	3	--	--	--	XP_014300718.1^PREDICTED: uncharacterized protein LOC103579777 [Microplitis demolitor]^81.4%	--	--	--	KOG1217^WR1^W	PF12947.6^EGF domain	--	--	--
g10159_i0	28	4	4	4	0	4	--	--	--	XP_018243836.1^hypothetical protein FOXG_07959 [Fusarium oxysporum f. sp. lycopersici 4287] >EGU78439.1 hypothetical protein FOXB_11053 [Fusarium oxysporum Fo5176] >EMT68474.1 hypothetical protein FOC4_g10012891 [Fusarium oxysporum f. sp. cubense race 4] >EWZ01975.1 hypothetical protein FOYG_01410 [Fusarium oxysporum FOSC 3-a] >EWZ48040.1 hypothetical protein FOZG_03747 [Fusarium oxysporum Fo47] …	--	--	--	--	PF02748.14^Aspartate carbamoyltransferase regulatory chain, metal binding domain	--	SignalP-TM	--
g1015_i0	2079	1950	3044	2088	1523	2109	0.9516248233854079	0.0629580137692578	normal	XP_014296203.1^PREDICTED: transcription initiation factor TFIID subunit 1 [Microplitis demolitor]^86.81%	P51123.3^RecName: Full=Transcription initiation factor TFIID subunit 1; AltName: Full=TAFII250; AltName: Full=TBP-associated factor 230 kDa; Short=p230; AltName: Full=Transcription initiation factor TFIID 230 kDa subunit; Short=TAFII-230^50.46%	K03125|TAF1|http://www.genome.jp/dbget-bin/www_bget?ko:K03125	GO:0005524^ATP binding^molecular_function;GO:0010485^H4 histone acetyltransferase activity^molecular_function;GO:0004402^histone acetyltransferase activity^molecular_function;GO:0036408^histone acetyltransferase activity (H3-K14 specific)^molecular_function;GO:0004674^protein serine/threonine kinase activity^molecular_function;GO:0043565^sequence-specific DNA binding^molecular_function;GO:0017025…	COG5076|COG5179|KOG0008^Protein of unknown function (DUF3591)^K	PF12157.7^Protein of unknown function (DUF3591)	--	--	--
g1015_i1	666	654	971	713	518	688	0.9950616981291222	0.0144211425320796	normal	XP_014296203.1^PREDICTED: transcription initiation factor TFIID subunit 1 [Microplitis demolitor]^77.22%	P51123.3^RecName: Full=Transcription initiation factor TFIID subunit 1; AltName: Full=TAFII250; AltName: Full=TBP-associated factor 230 kDa; Short=p230; AltName: Full=Transcription initiation factor TFIID 230 kDa subunit; Short=TAFII-230^39.84%	K03125|TAF1|http://www.genome.jp/dbget-bin/www_bget?ko:K03125	GO:0005524^ATP binding^molecular_function;GO:0010485^H4 histone acetyltransferase activity^molecular_function;GO:0004402^histone acetyltransferase activity^molecular_function;GO:0036408^histone acetyltransferase activity (H3-K14 specific)^molecular_function;GO:0004674^protein serine/threonine kinase activity^molecular_function;GO:0043565^sequence-specific DNA binding^molecular_function;GO:0017025…	COG5076|COG5179|KOG0008^Protein of unknown function (DUF3591)^K	PF00439.24^Bromodomain	--	SignalP-TM	--
g10160_i0	506	375	582	473	440	394	0.978457346663132	-0.0779006	normal	XP_008546593.1^PREDICTED: cyclin-dependent kinase 20 isoform X1 [Microplitis demolitor]^88.55%	A8WIP6.1^RecName: Full=Cyclin-dependent kinase 20; AltName: Full=Cell cycle-related kinase; AltName: Full=Cell division protein kinase 20^55.12%	K08817|CCRK|http://www.genome.jp/dbget-bin/www_bget?ko:K08817	GO:0005524^ATP binding^molecular_function;GO:0004693^cyclin-dependent protein serine/threonine kinase activity^molecular_function;GO:0008353^RNA polymerase II CTD heptapeptide repeat kinase activity^molecular_function;GO:0007049^cell cycle^biological_process;GO:0051301^cell division^biological_process;GO:0060271^cilium assembly^biological_process;GO:0007275^multicellular organism development^biol…	KOG0659^S_TKc^T	PF00069.24^Protein kinase domain	--	--	--
g10165_i0	25	0	0	0	0	13	--	--	--	EGU80216.1^hypothetical protein FOXB_09255 [Fusarium oxysporum Fo5176] >EMT68456.1 hypothetical protein FOC4_g10012873 [Fusarium oxysporum f. sp. cubense race 4] >EMT68457.1 hypothetical protein FOC4_g10012874 [Fusarium oxysporum f. sp. cubense race 4] >ENH68477.1 hypothetical protein FOC1_g10014262 [Fusarium oxysporum f. sp. cubense race 1] >EWZ02002.1 hypothetical protein FOYG_01433 [Fusarium o…	--	--	--	--	PF12855.6^Life-span regulatory factor	--	--	--
g10167_i0	2	8	7	0	0	1	--	--	--	XP_015126629.1^PREDICTED: calcium and integrin-binding protein 1-like [Diachasma alloeum]^58.7%	Q96Q77.3^RecName: Full=Calcium and integrin-binding family member 3; AltName: Full=Kinase-interacting protein 3; Short=KIP 3^37.21%	K17259|CIB1|http://www.genome.jp/dbget-bin/www_bget?ko:K17259	GO:0005509^calcium ion binding^molecular_function;GO:0000287^magnesium ion binding^molecular_function	COG5126|KOG0034^Inherit from KOG: calcineurin^T	PF00036.31^EF hand	--	--	--
g1016_i0	538	497	695	485	576	542	0.914713813364235	-0.136512	normal	XP_008549779.1^PREDICTED: inner nuclear membrane protein Man1 [Microplitis demolitor]^86.58%	Q9WU40.2^RecName: Full=Inner nuclear membrane protein Man1; AltName: Full=LEM domain-containing protein 3^35.71%	K19410|LEMD3|http://www.genome.jp/dbget-bin/www_bget?ko:K19410	GO:0003677^DNA binding^molecular_function;GO:0001525^angiogenesis^biological_process;GO:0002044^blood vessel endothelial cell migration involved in intussusceptive angiogenesis^biological_process;GO:0032926^negative regulation of activin receptor signaling pathway^biological_process;GO:0030514^negative regulation of BMP signaling pathway^biological_process;GO:0030512^negative regulation of transf…	KOG0147^Man1-Src1p-C-terminal domain^K	PF03020.14^LEM domain	--	--	o352-374i530-552o
g1016_i1	410	422	653	426	503	436	0.906963766902738	-0.147297	normal	XP_008549779.1^PREDICTED: inner nuclear membrane protein Man1 [Microplitis demolitor]^86.58%	Q9WU40.2^RecName: Full=Inner nuclear membrane protein Man1; AltName: Full=LEM domain-containing protein 3^35.71%	K19410|LEMD3|http://www.genome.jp/dbget-bin/www_bget?ko:K19410	GO:0003677^DNA binding^molecular_function;GO:0001525^angiogenesis^biological_process;GO:0002044^blood vessel endothelial cell migration involved in intussusceptive angiogenesis^biological_process;GO:0032926^negative regulation of activin receptor signaling pathway^biological_process;GO:0030514^negative regulation of BMP signaling pathway^biological_process;GO:0030512^negative regulation of transf…	KOG0147^Man1-Src1p-C-terminal domain^K	PF03020.14^LEM domain	--	--	o352-374i530-552o
g1016_i2	399	429	650	429	473	454	0.8980935528289961	-0.140283	normal	XP_008549779.1^PREDICTED: inner nuclear membrane protein Man1 [Microplitis demolitor]^86.58%	Q9WU40.2^RecName: Full=Inner nuclear membrane protein Man1; AltName: Full=LEM domain-containing protein 3^35.71%	K19410|LEMD3|http://www.genome.jp/dbget-bin/www_bget?ko:K19410	GO:0003677^DNA binding^molecular_function;GO:0001525^angiogenesis^biological_process;GO:0002044^blood vessel endothelial cell migration involved in intussusceptive angiogenesis^biological_process;GO:0032926^negative regulation of activin receptor signaling pathway^biological_process;GO:0030514^negative regulation of BMP signaling pathway^biological_process;GO:0030512^negative regulation of transf…	KOG0147^Man1-Src1p-C-terminal domain^K	PF03020.14^LEM domain	--	--	o352-374i530-552o
g1016_i3	403	429	637	415	487	444	0.91213368000609	-0.137862	normal	XP_008549779.1^PREDICTED: inner nuclear membrane protein Man1 [Microplitis demolitor]^86.58%	Q9WU40.2^RecName: Full=Inner nuclear membrane protein Man1; AltName: Full=LEM domain-containing protein 3^35.71%	K19410|LEMD3|http://www.genome.jp/dbget-bin/www_bget?ko:K19410	GO:0003677^DNA binding^molecular_function;GO:0001525^angiogenesis^biological_process;GO:0002044^blood vessel endothelial cell migration involved in intussusceptive angiogenesis^biological_process;GO:0032926^negative regulation of activin receptor signaling pathway^biological_process;GO:0030514^negative regulation of BMP signaling pathway^biological_process;GO:0030512^negative regulation of transf…	KOG0147^Man1-Src1p-C-terminal domain^K	PF03020.14^LEM domain	--	--	o352-374i530-552o
g1016_i4	373	405	621	429	475	448	0.749986355475795	-0.218017	normal	XP_008549779.1^PREDICTED: inner nuclear membrane protein Man1 [Microplitis demolitor]^85.34%	Q7JRE4.1^RecName: Full=Inner nuclear membrane protein Man1; AltName: Full=LEM domain-containing protein Man1^28.14%	K19410|LEMD3|http://www.genome.jp/dbget-bin/www_bget?ko:K19410	GO:0003676^nucleic acid binding^molecular_function;GO:0007275^multicellular organism development^biological_process;GO:0030514^negative regulation of BMP signaling pathway^biological_process;GO:0006998^nuclear envelope organization^biological_process;GO:0005737^cytoplasm^cellular_component;GO:0012505^endomembrane system^cellular_component;GO:0005639^integral component of nuclear inner membrane^ce…	KOG0147^Man1-Src1p-C-terminal domain^K	PF03020.14^LEM domain	--	--	o352-374i530-552o
g1016_i5	424	445	610	432	490	458	0.894420109718602	-0.151389	normal	XP_008549779.1^PREDICTED: inner nuclear membrane protein Man1 [Microplitis demolitor]^85.34%	Q7JRE4.1^RecName: Full=Inner nuclear membrane protein Man1; AltName: Full=LEM domain-containing protein Man1^28.14%	K19410|LEMD3|http://www.genome.jp/dbget-bin/www_bget?ko:K19410	GO:0003676^nucleic acid binding^molecular_function;GO:0007275^multicellular organism development^biological_process;GO:0030514^negative regulation of BMP signaling pathway^biological_process;GO:0006998^nuclear envelope organization^biological_process;GO:0005737^cytoplasm^cellular_component;GO:0012505^endomembrane system^cellular_component;GO:0005639^integral component of nuclear inner membrane^ce…	KOG0147^Man1-Src1p-C-terminal domain^K	PF03020.14^LEM domain	--	--	o352-374i530-552o
g1016_i7	14	30	55	14	12	31	0.9273800695142072	0.496233368786553	normal	XP_008549814.1^PREDICTED: ninjurin-1-like [Microplitis demolitor]^78.7%	P70617.1^RecName: Full=Ninjurin-1; AltName: Full=Nerve injury-induced protein 1^41.35%	--	GO:0007155^cell adhesion^biological_process;GO:1990384^hyaloid vascular plexus regression^biological_process;GO:0001954^positive regulation of cell-matrix adhesion^biological_process;GO:0042246^tissue regeneration^biological_process;GO:0016021^integral component of membrane^cellular_component	--	PF04923.11^Ninjurin	--	--	o81-103i124-146o
g1016_i8	322	310	474	297	369	338	0.94617394831051	-0.122783	normal	XP_008549779.1^PREDICTED: inner nuclear membrane protein Man1 [Microplitis demolitor]^79.08%	--	K19410|LEMD3|http://www.genome.jp/dbget-bin/www_bget?ko:K19410	--	--	PF03020.14^LEM domain	--	--	--
g10170_i0	0	9	0	0	0	0	--	--	--	XP_014296135.1^PREDICTED: fatty acid synthase-like [Microplitis demolitor]^68.95%	P49327.3^RecName: Full=Fatty acid synthase; Includes: RecName: Full=^27.27%	K00665|FASN|http://www.genome.jp/dbget-bin/www_bget?ko:K00665	GO:0008659^(3R)-hydroxymyristoyl-[acyl-carrier-protein] dehydratase activity^molecular_function;GO:0047451^3-hydroxyoctanoyl-[acyl-carrier-protein] dehydratase activity^molecular_function;GO:0102131^3-oxo-glutaryl-[acp] methyl ester reductase activity^molecular_function;GO:0102132^3-oxo-pimeloyl-[acp] methyl ester reductase activity^molecular_function;GO:0004316^3-oxoacyl-[acyl-carrier-protein] r…	COG3321|KOG1202^fatty acid synthase-like^Q	PF00975.19^Thioesterase domain	--	--	--
g10171_i0	5	0	5	15	20	5	--	--	--	XP_008553155.2^PREDICTED: DNA N6-methyl adenine demethylase [Microplitis demolitor]^83.93%	--	--	--	--	--	--	--	--
g10172_i0	56	10	0	10	10	12	0.9273800695142072	1.01611261992212	normal	NP_031497.2^amyloid-beta A4 protein isoform 2 precursor [Mus musculus] >AAH70409.1 Amyloid beta (A4) precursor protein [Mus musculus] >BAE27986.1 unnamed protein product [Mus musculus] >EDK98319.1 amyloid beta (A4) precursor protein, isoform CRA_b [Mus musculus]^100.0%	Q95241.1^RecName: Full=Amyloid-beta A4 protein; AltName: Full=ABPP; Short=APP; AltName: Full=Alzheimer disease amyloid A4 protein homolog; AltName: Full=Amyloid precursor protein; AltName: Full=Amyloid-beta precursor protein; Contains: RecName: Full=N-APP; Contains: RecName: Full=Soluble APP-alpha; Short=S-APP-alpha; Contains: RecName: Full=Soluble APP-beta; Short=S-APP-beta; Contains: RecName: F…	K04520|APP|http://www.genome.jp/dbget-bin/www_bget?ko:K04520	GO:0003677^DNA binding^molecular_function;GO:0008201^heparin binding^molecular_function;GO:0004867^serine-type endopeptidase inhibitor activity^molecular_function;GO:0046914^transition metal ion binding^molecular_function;GO:0008344^adult locomotory behavior^biological_process;GO:0006915^apoptotic process^biological_process;GO:0008088^axo-dendritic transport^biological_process;GO:0016199^axon mid…	KOG3540^amyloid beta (A4) precursor protein^W	PF12925.6^E2 domain of amyloid precursor protein	GT41	--	--
g10173_i0	48	4	0	4	0	24	0.968115741576851	0.9364015220863969	normal	RKK76071.1^hypothetical protein BFJ69_g7177 [Fusarium oxysporum]^100.0%	Q9US44.1^RecName: Full=Uncharacterized transporter C1002.16c^32.72%	--	GO:0046943^carboxylic acid transmembrane transporter activity^molecular_function;GO:0022857^transmembrane transporter activity^molecular_function;GO:1905039^carboxylic acid transmembrane transport^biological_process;GO:0032153^cell division site^cellular_component;GO:0051286^cell tip^cellular_component;GO:0005794^Golgi apparatus^cellular_component;GO:0016021^integral component of membrane^cellula…	COG0477|KOG2533^Major Facilitator Superfamily^G	PF07690.15^Major Facilitator Superfamily	--	SignalP-TM	o19-41i48-70o74-96i108-130o140-162i215-237o252-273i280-299o304-326i339-361o366-385i
g10174_i0	3	3	26	8	0	12	--	--	--	--	--	--	--	--	PF06261.10^Actinobacillus actinomycetemcomitans leukotoxin activator LktC	--	--	--
g10175_i0	0	0	0	0	0	0	--	--	--	EOB13612.1^hypothetical protein NBO_65g0016 [Nosema bombycis CQ1]^46.79%	--	--	--	--	PF10500.8^Nuclear RNA-splicing-associated protein	--	--	--
g10178_i0	92	13	4	11	0	27	0.8486522530400251	1.5438231617023999	normal	XP_018246409.1^succinate dehydrogenase [ubiquinone] iron-sulfur subunit, mitochondrial [Fusarium oxysporum f. sp. lycopersici 4287] >EGU75748.1 hypothetical protein FOXB_13767 [Fusarium oxysporum Fo5176] >EMT70094.1 Succinate dehydrogenase [ubiquinone] iron-sulfur subunit, mitochondrial [Fusarium oxysporum f. sp. cubense race 4] >ENH70623.1 Succinate dehydrogenase [ubiquinone] iron-sulfur subunit…	O42772.1^RecName: Full=Succinate dehydrogenase^77.99%	K00235|SDHB, SDH2|http://www.genome.jp/dbget-bin/www_bget?ko:K00235	GO:0051537^2 iron, 2 sulfur cluster binding^molecular_function;GO:0051538^3 iron, 4 sulfur cluster binding^molecular_function;GO:0051539^4 iron, 4 sulfur cluster binding^molecular_function;GO:0009055^electron transfer activity^molecular_function;GO:0046872^metal ion binding^molecular_function;GO:0008177^succinate dehydrogenase (ubiquinone) activity^molecular_function;GO:0006099^tricarboxylic acid…	COG0479|KOG3049^succinate dehydrogenase iron-sulfur protein, mitochondrial precursor^C	PF13085.5^2Fe-2S iron-sulfur cluster binding domain	--	--	--
g10179_i0	14	0	10	4	4	6	--	--	--	--	--	--	--	--	--	--	SignalP-TM	--
g1017_i0	763	874	998	835	700	742	0.997667655162016	-0.0128144	normal	XP_008550497.1^PREDICTED: WD repeat-containing protein 48 [Microplitis demolitor]^99.22%	Q5RAW8.1^RecName: Full=WD repeat-containing protein 48; AltName: Full=USP1-associated factor 1^70.04%	K15361|WDR48, UAF1|http://www.genome.jp/dbget-bin/www_bget?ko:K15361	GO:0000724^double-strand break repair via homologous recombination^biological_process;GO:0048568^embryonic organ development^biological_process;GO:0048872^homeostasis of number of cells^biological_process;GO:0035264^multicellular organism growth^biological_process;GO:0050679^positive regulation of epithelial cell proliferation^biological_process;GO:0016579^protein deubiquitination^biological_proc…	KOG0308^Domain of unknown function (DUF3337)^S	PF00400.31^WD domain, G-beta repeat	--	--	--
g1017_i1	901	1066	1236	1017	844	949	0.9869516800215021	-0.0368956	normal	XP_008550497.1^PREDICTED: WD repeat-containing protein 48 [Microplitis demolitor]^99.27%	Q5RAW8.1^RecName: Full=WD repeat-containing protein 48; AltName: Full=USP1-associated factor 1^67.15%	K15361|WDR48, UAF1|http://www.genome.jp/dbget-bin/www_bget?ko:K15361	GO:0000724^double-strand break repair via homologous recombination^biological_process;GO:0048568^embryonic organ development^biological_process;GO:0048872^homeostasis of number of cells^biological_process;GO:0035264^multicellular organism growth^biological_process;GO:0050679^positive regulation of epithelial cell proliferation^biological_process;GO:0016579^protein deubiquitination^biological_proc…	KOG0308^Domain of unknown function (DUF3337)^S	PF11816.7^Domain of unknown function (DUF3337)	--	--	--
g10182_i0	60	0	0	11	6	5	0.922179594204381	1.42640318573061	normal	EXL90947.1^hypothetical protein FOIG_15847 [Fusarium oxysporum f. sp. cubense tropical race 4 54006]^99.67%	B8NU00.1^RecName: Full=NmrA-like family domain-containing oxidoreductase lnaB; AltName: Full=Lna diastereomeric piperazines biosynthesis cluster protein B^27.27%	--	GO:0016491^oxidoreductase activity^molecular_function	COG0702^NmrA family transcriptional regulator^GM	PF05368.12^NmrA-like family	--	--	--
g10189_i0	154	23	10	20	20	28	0.6921464010663361	1.4099197654423201	normal	XP_018237118.1^hypothetical protein FOXG_03176 [Fusarium oxysporum f. sp. lycopersici 4287] >XP_023432260.1 uncharacterized protein FFUJ_06132 [Fusarium fujikuroi IMI 58289] >EGU78397.1 hypothetical protein FOXB_11075 [Fusarium oxysporum Fo5176] >ENH61879.1 Williams-Beuren syndrome chromosomal region 27 protein [Fusarium oxysporum f. sp. cubense race 1] >CCT70181.1 uncharacterized protein FFUJ_06…	B1KZN5.1^RecName: Full=Ribosomal protein L11 methyltransferase; Short=L11 Mtase^27.42%	--	GO:0008276^protein methyltransferase activity^molecular_function;GO:0005737^cytoplasm^cellular_component	COG0500|KOG1541^Ribosomal protein L11 methyltransferase (PrmA)^Q	PF13649.5^Methyltransferase domain	--	--	--
g1018_i0	1144	1755	1095	1869	1752	1905	0.25313871122431	-0.633709	normal	XP_008553374.1^PREDICTED: microtubule-associated serine/threonine-protein kinase 3 isoform X2 [Microplitis demolitor] >XP_014299244.1 PREDICTED: microtubule-associated serine/threonine-protein kinase 3 isoform X1 [Microplitis demolitor]^90.77%	Q6P0Q8.2^RecName: Full=Microtubule-associated serine/threonine-protein kinase 2^43.86%	K08789|MAST|http://www.genome.jp/dbget-bin/www_bget?ko:K08789	GO:0005524^ATP binding^molecular_function;GO:0000287^magnesium ion binding^molecular_function;GO:0008017^microtubule binding^molecular_function;GO:0019902^phosphatase binding^molecular_function;GO:0004674^protein serine/threonine kinase activity^molecular_function;GO:0007010^cytoskeleton organization^biological_process;GO:0035556^intracellular signal transduction^biological_process;GO:0018105^pep…	KOG0606^Domain of unknown function (DUF1908)^T	PF08926.10^Domain of unknown function (DUF1908)	--	--	--
g1018_i1	321	482	360	477	564	528	0.29665009336872494	-0.627258	normal	XP_008553374.1^PREDICTED: microtubule-associated serine/threonine-protein kinase 3 isoform X2 [Microplitis demolitor] >XP_014299244.1 PREDICTED: microtubule-associated serine/threonine-protein kinase 3 isoform X1 [Microplitis demolitor]^84.25%	--	K08789|MAST|http://www.genome.jp/dbget-bin/www_bget?ko:K08789	--	KOG0606^Domain of unknown function (DUF1908)^T	PF07996.10^Type IV secretion system proteins	--	--	--
g10192_i0	4	0	0	0	0	0	--	--	--	--	--	--	--	--	PF13637.5^Ankyrin repeats (many copies)	--	--	--
g10193_i0	0	4	29	9	0	1	--	--	--	XP_008551009.1^PREDICTED: uncharacterized protein LOC103573628 [Microplitis demolitor] >XP_008551010.1 PREDICTED: uncharacterized protein LOC103573628 [Microplitis demolitor]^49.39%	--	--	--	--	--	--	--	--
g10194_i0	0	8	0	8	0	0	--	--	--	--	--	--	--	--	--	--	--	--
g10196_i0	7	0	8	12	0	35	--	--	--	EOB11783.1^hypothetical protein NBO_845g0001 [Nosema bombycis CQ1]^60.99%	--	--	--	--	--	--	--	--
g10197_i0	183	204	266	55	45	41	3.86418316869218e-10	1.97030583135197	up	XP_015110696.1^PREDICTED: uncharacterized protein LOC107036942 [Diachasma alloeum]^37.33%	--	--	--	--	PF02221.14^ML domain	--	--	--
g10197_i2	185	212	268	55	45	41	2.8860702437402097e-10	1.9989606010382102	up	XP_015110696.1^PREDICTED: uncharacterized protein LOC107036942 [Diachasma alloeum]^37.33%	--	--	--	--	PF02221.14^ML domain	--	--	--
g10197_i3	481	405	581	147	100	75	1.90293453010368e-09	1.95358844666369	up	XP_015110696.1^PREDICTED: uncharacterized protein LOC107036942 [Diachasma alloeum]^37.2%	--	--	--	--	PF02221.14^ML domain	--	--	--
g10198_i0	8	8	4	13	0	4	--	--	--	XP_013180886.1^PREDICTED: transcription factor E2FB-like [Papilio xuthus]^95.9%	Q9FV71.1^RecName: Full=Transcription factor E2FB; AltName: Full=E2F transcription factor-1; Short=AtE2F1^37.3%	K06620|E2F3|http://www.genome.jp/dbget-bin/www_bget?ko:K06620	GO:0003677^DNA binding^molecular_function;GO:0003700^DNA-binding transcription factor activity^molecular_function;GO:0000981^DNA-binding transcription factor activity, RNA polymerase II-specific^molecular_function;GO:0046983^protein dimerization activity^molecular_function;GO:0043565^sequence-specific DNA binding^molecular_function;GO:0008134^transcription factor binding^molecular_function;GO:000…	KOG2577^E2F transcription factor^K	PF16421.4^E2F transcription factor CC-MB domain	--	--	--
g10199_i0	327	24	28	28	76	184	0.98052457029088	0.34646817507112	normal	EMT63840.1^60S acidic ribosomal protein P0 [Fusarium oxysporum f. sp. cubense race 4]^100.0%	Q9C3Z6.1^RecName: Full=60S acidic ribosomal protein P0^87.55%	K02941|RP-LP0, RPLP0|http://www.genome.jp/dbget-bin/www_bget?ko:K02941	GO:0042254^ribosome biogenesis^biological_process;GO:0005840^ribosome^cellular_component	COG0244|KOG0815^60S acidic ribosomal protein P0^J	PF00466.19^Ribosomal protein L10	--	--	--
g1019_i0	6998	6828	11160	6587	5221	7632	0.8579834774188531	0.10950624272876701	normal	XP_008547483.1^PREDICTED: probable phospholipid-transporting ATPase VD [Microplitis demolitor]^90.95%	Q9P241.3^RecName: Full=Probable phospholipid-transporting ATPase VD; AltName: Full=ATPase class V type 10D; AltName: Full=P4-ATPase flippase complex alpha subunit ATP10D^42.61%	K01530|E3.6.3.1|http://www.genome.jp/dbget-bin/www_bget?ko:K01530	GO:0005524^ATP binding^molecular_function;GO:0000287^magnesium ion binding^molecular_function;GO:0004012^ATPase-coupled phospholipid transporter activity^molecular_function;GO:0006812^cation transport^biological_process;GO:0034220^ion transmembrane transport^biological_process;GO:0045332^phospholipid translocation^biological_process;GO:0005783^endoplasmic reticulum^cellular_component;GO:0005789^e…	COG0474|KOG0206^E1-E2 ATPase^P	PF16212.4^Phospholipid-translocating P-type ATPase C-terminal	--	--	i283-302o307-325i508-530o555-577i1236-1253o1268-1287i1316-1338o1348-1370i1383-1405o1420-1442i
g1019_i1	7781	7547	11669	7377	5823	8392	0.912648316031587	0.0777934924557179	normal	XP_008547483.1^PREDICTED: probable phospholipid-transporting ATPase VD [Microplitis demolitor]^90.95%	Q9P241.3^RecName: Full=Probable phospholipid-transporting ATPase VD; AltName: Full=ATPase class V type 10D; AltName: Full=P4-ATPase flippase complex alpha subunit ATP10D^42.61%	K01530|E3.6.3.1|http://www.genome.jp/dbget-bin/www_bget?ko:K01530	GO:0005524^ATP binding^molecular_function;GO:0000287^magnesium ion binding^molecular_function;GO:0004012^ATPase-coupled phospholipid transporter activity^molecular_function;GO:0006812^cation transport^biological_process;GO:0034220^ion transmembrane transport^biological_process;GO:0045332^phospholipid translocation^biological_process;GO:0005783^endoplasmic reticulum^cellular_component;GO:0005789^e…	COG0474|KOG0206^E1-E2 ATPase^P	PF16212.4^Phospholipid-translocating P-type ATPase C-terminal	--	--	i283-302o307-325i508-530o555-577i1236-1253o1268-1287i1316-1338o1348-1370i1383-1405o1420-1442i
g1019_i2	4177	3887	6351	3672	3166	4313	0.794309570985337	0.11795656673279302	normal	XP_008547483.1^PREDICTED: probable phospholipid-transporting ATPase VD [Microplitis demolitor]^90.6%	Q9P241.3^RecName: Full=Probable phospholipid-transporting ATPase VD; AltName: Full=ATPase class V type 10D; AltName: Full=P4-ATPase flippase complex alpha subunit ATP10D^41.58%	K01530|E3.6.3.1|http://www.genome.jp/dbget-bin/www_bget?ko:K01530	GO:0005524^ATP binding^molecular_function;GO:0000287^magnesium ion binding^molecular_function;GO:0004012^ATPase-coupled phospholipid transporter activity^molecular_function;GO:0006812^cation transport^biological_process;GO:0034220^ion transmembrane transport^biological_process;GO:0045332^phospholipid translocation^biological_process;GO:0005783^endoplasmic reticulum^cellular_component;GO:0005789^e…	COG0474|KOG0206^E1-E2 ATPase^P	PF16212.4^Phospholipid-translocating P-type ATPase C-terminal	--	--	i74-96o121-143i802-821o
g1019_i3	1268	1361	2080	1214	1091	1336	0.804633759724951	0.11499754889772	normal	XP_008547483.1^PREDICTED: probable phospholipid-transporting ATPase VD [Microplitis demolitor]^87.27%	Q9P241.3^RecName: Full=Probable phospholipid-transporting ATPase VD; AltName: Full=ATPase class V type 10D; AltName: Full=P4-ATPase flippase complex alpha subunit ATP10D^39.5%	K01530|E3.6.3.1|http://www.genome.jp/dbget-bin/www_bget?ko:K01530	GO:0005524^ATP binding^molecular_function;GO:0000287^magnesium ion binding^molecular_function;GO:0004012^ATPase-coupled phospholipid transporter activity^molecular_function;GO:0006812^cation transport^biological_process;GO:0034220^ion transmembrane transport^biological_process;GO:0045332^phospholipid translocation^biological_process;GO:0005783^endoplasmic reticulum^cellular_component;GO:0005789^e…	COG0474|KOG0206^E1-E2 ATPase^P	PF16212.4^Phospholipid-translocating P-type ATPase C-terminal	--	SignalP-TM	o15-34i62-84o94-116i129-151o166-188i
g101_i0	557	627	1168	538	476	568	0.542754781408741	0.284949824697145	normal	XP_008545828.1^PREDICTED: equilibrative nucleoside transporter 1 [Microplitis demolitor] >XP_008545830.1 PREDICTED: equilibrative nucleoside transporter 1 [Microplitis demolitor]^82.78%	Q99808.3^RecName: Full=Equilibrative nucleoside transporter 1; AltName: Full=Equilibrative nitrobenzylmercaptopurine riboside-sensitive nucleoside transporter; Short=Equilibrative NBMPR-sensitive nucleoside transporter; AltName: Full=Nucleoside transporter, es-type; AltName: Full=Solute carrier family 29 member 1^27.85%	K15014|SLC29A1_2_3, ENT1_2_3|http://www.genome.jp/dbget-bin/www_bget?ko:K15014	GO:0005337^nucleoside transmembrane transporter activity^molecular_function;GO:0098810^neurotransmitter reuptake^biological_process;GO:0006139^nucleobase-containing compound metabolic process^biological_process;GO:0015858^nucleoside transport^biological_process;GO:0015862^uridine transport^biological_process;GO:0016324^apical plasma membrane^cellular_component;GO:0016323^basolateral plasma membra…	KOG1479^Nucleoside transporter^P	PF01733.17^Nucleoside transporter	--	--	o71-93i151-170o180-202i209-231o246-268i312-331o346-365i378-400o415-437i449-471o
g101_i1	656	596	905	586	552	634	0.9852946845901009	0.0367680066638499	normal	XP_008545825.1^PREDICTED: C-terminal-binding protein isoform X1 [Microplitis demolitor]^99.16%	O46036.3^RecName: Full=C-terminal-binding protein; Short=CtBP protein; AltName: Full=dCtBP^89.26%	K04496|CTBP|http://www.genome.jp/dbget-bin/www_bget?ko:K04496	GO:0042802^identical protein binding^molecular_function;GO:0051287^NAD binding^molecular_function;GO:0016616^oxidoreductase activity, acting on the CH-OH group of donors, NAD or NADP as acceptor^molecular_function;GO:0042803^protein homodimerization activity^molecular_function;GO:0070491^repressing transcription factor binding^molecular_function;GO:0003713^transcription coactivator activity^molec…	COG0111|KOG0067^D-isomer specific 2-hydroxyacid dehydrogenase, catalytic domain^K	PF02826.18^D-isomer specific 2-hydroxyacid dehydrogenase, NAD binding domain	GH80	--	--
g101_i10	849	874	1127	868	816	769	0.9923393962013879	-0.0214792	normal	XP_008545831.1^PREDICTED: polycomb protein SCMH1 [Microplitis demolitor]^88.89%	Q96GD3.1^RecName: Full=Polycomb protein SCMH1; AltName: Full=Sex comb on midleg homolog 1^42.12%	K11461|SCMH1|http://www.genome.jp/dbget-bin/www_bget?ko:K11461	GO:0009952^anterior/posterior pattern specification^biological_process;GO:0006338^chromatin remodeling^biological_process;GO:0016458^gene silencing^biological_process;GO:0045892^negative regulation of transcription, DNA-templated^biological_process;GO:0007283^spermatogenesis^biological_process;GO:0010369^chromocenter^cellular_component;GO:0005654^nucleoplasm^cellular_component	KOG3766^Protein of unknown function (DUF3588)^K	PF02820.17^mbt repeat	--	--	--
g101_i12	403	481	639	412	344	365	0.781869192423462	0.196257898237838	normal	XP_008545833.1^PREDICTED: uncharacterized protein LOC103570023 [Microplitis demolitor]^65.52%	--	--	--	--	PF10505.8^NMDA receptor-regulated gene protein 2 C-terminus	--	--	--
g101_i13	398	448	582	394	401	336	0.9700238672656021	0.0876913172938323	normal	XP_008545833.1^PREDICTED: uncharacterized protein LOC103570023 [Microplitis demolitor]^65.52%	--	--	--	--	PF10505.8^NMDA receptor-regulated gene protein 2 C-terminus	--	--	--
g101_i2	606	574	854	540	484	564	0.8822063398871278	0.11122689782177002	normal	XP_008545825.1^PREDICTED: C-terminal-binding protein isoform X1 [Microplitis demolitor]^99.16%	O46036.3^RecName: Full=C-terminal-binding protein; Short=CtBP protein; AltName: Full=dCtBP^89.26%	K04496|CTBP|http://www.genome.jp/dbget-bin/www_bget?ko:K04496	GO:0042802^identical protein binding^molecular_function;GO:0051287^NAD binding^molecular_function;GO:0016616^oxidoreductase activity, acting on the CH-OH group of donors, NAD or NADP as acceptor^molecular_function;GO:0042803^protein homodimerization activity^molecular_function;GO:0070491^repressing transcription factor binding^molecular_function;GO:0003713^transcription coactivator activity^molec…	COG0111|KOG0067^D-isomer specific 2-hydroxyacid dehydrogenase, catalytic domain^K	PF02826.18^D-isomer specific 2-hydroxyacid dehydrogenase, NAD binding domain	GH80	--	--
g101_i3	578	541	854	518	475	527	0.8630861629925641	0.12236592430657	normal	XP_008545825.1^PREDICTED: C-terminal-binding protein isoform X1 [Microplitis demolitor]^99.16%	O46036.3^RecName: Full=C-terminal-binding protein; Short=CtBP protein; AltName: Full=dCtBP^89.26%	K04496|CTBP|http://www.genome.jp/dbget-bin/www_bget?ko:K04496	GO:0042802^identical protein binding^molecular_function;GO:0051287^NAD binding^molecular_function;GO:0016616^oxidoreductase activity, acting on the CH-OH group of donors, NAD or NADP as acceptor^molecular_function;GO:0042803^protein homodimerization activity^molecular_function;GO:0070491^repressing transcription factor binding^molecular_function;GO:0003713^transcription coactivator activity^molec…	COG0111|KOG0067^D-isomer specific 2-hydroxyacid dehydrogenase, catalytic domain^K	PF02826.18^D-isomer specific 2-hydroxyacid dehydrogenase, NAD binding domain	GH80	--	--
g101_i4	417	418	609	395	367	437	0.991710747826448	0.021267893542475	normal	XP_008545825.1^PREDICTED: C-terminal-binding protein isoform X1 [Microplitis demolitor]^100.0%	O46036.3^RecName: Full=C-terminal-binding protein; Short=CtBP protein; AltName: Full=dCtBP^91.75%	K04496|CTBP|http://www.genome.jp/dbget-bin/www_bget?ko:K04496	GO:0042802^identical protein binding^molecular_function;GO:0051287^NAD binding^molecular_function;GO:0016616^oxidoreductase activity, acting on the CH-OH group of donors, NAD or NADP as acceptor^molecular_function;GO:0042803^protein homodimerization activity^molecular_function;GO:0070491^repressing transcription factor binding^molecular_function;GO:0003713^transcription coactivator activity^molec…	COG0111|KOG0067^D-isomer specific 2-hydroxyacid dehydrogenase, catalytic domain^K	PF02826.18^D-isomer specific 2-hydroxyacid dehydrogenase, NAD binding domain	GH80	--	--
g101_i5	650	602	924	680	556	669	0.9697742429284241	-0.0541849	normal	XP_008545825.1^PREDICTED: C-terminal-binding protein isoform X1 [Microplitis demolitor]^100.0%	O46036.3^RecName: Full=C-terminal-binding protein; Short=CtBP protein; AltName: Full=dCtBP^89.26%	K04496|CTBP|http://www.genome.jp/dbget-bin/www_bget?ko:K04496	GO:0042802^identical protein binding^molecular_function;GO:0051287^NAD binding^molecular_function;GO:0016616^oxidoreductase activity, acting on the CH-OH group of donors, NAD or NADP as acceptor^molecular_function;GO:0042803^protein homodimerization activity^molecular_function;GO:0070491^repressing transcription factor binding^molecular_function;GO:0003713^transcription coactivator activity^molec…	COG0111|KOG0067^D-isomer specific 2-hydroxyacid dehydrogenase, catalytic domain^K	PF02826.18^D-isomer specific 2-hydroxyacid dehydrogenase, NAD binding domain	GH80	--	--
g101_i6	420	475	693	426	374	370	0.796734480850955	0.183452609739957	normal	XP_008545833.1^PREDICTED: uncharacterized protein LOC103570023 [Microplitis demolitor]^65.52%	--	--	--	--	PF10505.8^NMDA receptor-regulated gene protein 2 C-terminus	--	--	--
g101_i7	390	404	689	286	296	348	0.216354213981555	0.40147930943138205	normal	XP_008545828.1^PREDICTED: equilibrative nucleoside transporter 1 [Microplitis demolitor] >XP_008545830.1 PREDICTED: equilibrative nucleoside transporter 1 [Microplitis demolitor]^78.06%	--	K15014|SLC29A1_2_3, ENT1_2_3|http://www.genome.jp/dbget-bin/www_bget?ko:K15014	--	KOG1479^Nucleoside transporter^P	PF01733.17^Nucleoside transporter	--	SignalP-TM	i5-27o42-64i108-127o142-161i174-196o211-233i245-267o
g101_i8	1070	1181	1420	1135	1049	964	0.997667655162016	-0.0112186	normal	XP_008545831.1^PREDICTED: polycomb protein SCMH1 [Microplitis demolitor]^88.89%	Q96GD3.1^RecName: Full=Polycomb protein SCMH1; AltName: Full=Sex comb on midleg homolog 1^42.12%	K11461|SCMH1|http://www.genome.jp/dbget-bin/www_bget?ko:K11461	GO:0009952^anterior/posterior pattern specification^biological_process;GO:0006338^chromatin remodeling^biological_process;GO:0016458^gene silencing^biological_process;GO:0045892^negative regulation of transcription, DNA-templated^biological_process;GO:0007283^spermatogenesis^biological_process;GO:0010369^chromocenter^cellular_component;GO:0005654^nucleoplasm^cellular_component	KOG3766^Protein of unknown function (DUF3588)^K	PF02820.17^mbt repeat	--	--	--
g101_i9	1284	1356	1520	1372	1255	1212	0.938815986705022	-0.103792	normal	XP_008545831.1^PREDICTED: polycomb protein SCMH1 [Microplitis demolitor]^88.89%	Q96GD3.1^RecName: Full=Polycomb protein SCMH1; AltName: Full=Sex comb on midleg homolog 1^42.12%	K11461|SCMH1|http://www.genome.jp/dbget-bin/www_bget?ko:K11461	GO:0009952^anterior/posterior pattern specification^biological_process;GO:0006338^chromatin remodeling^biological_process;GO:0016458^gene silencing^biological_process;GO:0045892^negative regulation of transcription, DNA-templated^biological_process;GO:0007283^spermatogenesis^biological_process;GO:0010369^chromocenter^cellular_component;GO:0005654^nucleoplasm^cellular_component	KOG3766^Protein of unknown function (DUF3588)^K	PF02820.17^mbt repeat	--	--	--
g10203_i0	48	0	5	0	3	4	--	--	--	NP_080708.3^store-operated calcium entry-associated regulatory factor [Mus musculus] >BAB25254.1 unnamed protein product [Mus musculus] >AAH13497.1 Tmem66 protein [Mus musculus] >BAE37240.1 unnamed protein product [Mus musculus]^99.72%	Q8R3Q0.2^RecName: Full=Store-operated calcium entry-associated regulatory factor; Short=SARAF; Short=SOCE-associated regulatory factor; AltName: Full=Transmembrane protein 66; Flags: Precursor^99.7%	--	GO:0006816^calcium ion transport^biological_process;GO:2001256^regulation of store-operated calcium entry^biological_process;GO:0005783^endoplasmic reticulum^cellular_component;GO:0140268^endoplasmic reticulum-plasma membrane contact site^cellular_component;GO:0030176^integral component of endoplasmic reticulum membrane^cellular_component	--	PF06682.11^SOCE-associated regulatory factor of calcium homoeostasis	--	SignalP-TM	i210-232o291-313i
g10206_i0	0	0	0	0	0	0	--	--	--	XP_008559425.1^PREDICTED: protein roadkill-like [Microplitis demolitor]^41.13%	O22286.1^RecName: Full=BTB/POZ and MATH domain-containing protein 3; AltName: Full=Protein BTB-POZ AND MATH DOMAIN 3; Short=AtBPM3^26.52%	--	GO:0042802^identical protein binding^molecular_function;GO:0071472^cellular response to salt stress^biological_process;GO:0016567^protein ubiquitination^biological_process;GO:0031396^regulation of protein ubiquitination^biological_process;GO:0006970^response to osmotic stress^biological_process;GO:0005829^cytosol^cellular_component;GO:0005634^nucleus^cellular_component	KOG1987^meprin and TRAF homology domain-containing protein MATH domain-containing protein^S	PF00651.30^BTB/POZ domain	--	--	--
g10207_i0	2	0	0	0	4	0	--	--	--	EOB14789.1^hypothetical protein NBO_15g0002 [Nosema bombycis CQ1]^94.61%	--	--	--	--	--	--	--	--
g1020_i0	507	499	1146	604	472	794	0.9762770394323771	-0.0961082	normal	XP_008549260.1^PREDICTED: uncharacterized protein LOC103572422 isoform X1 [Microplitis demolitor]^68.27%	--	--	--	--	PF11944.7^Protein of unknown function (DUF3461)	--	--	--
g1020_i1	283	335	521	330	282	429	0.938815986705022	-0.12869	normal	XP_008549260.1^PREDICTED: uncharacterized protein LOC103572422 isoform X1 [Microplitis demolitor]^79.7%	--	--	--	--	PF02190.15^ATP-dependent protease La (LON) substrate-binding domain	--	--	--
g1020_i2	326	381	545	364	333	426	0.9514513542653341	-0.0949407	normal	XP_008549260.1^PREDICTED: uncharacterized protein LOC103572422 isoform X1 [Microplitis demolitor]^80.16%	--	--	--	--	PF13476.5^AAA domain	--	--	--
g1020_i3	3481	3531	5201	3940	3430	3616	0.7884743916426771	-0.097601	normal	QBB01658.1^Protein transport protein Sec23A, partial [Cotesia chilonis]^98.65%	A2VDL8.1^RecName: Full=Protein transport protein Sec23A; AltName: Full=SEC23-related protein A^73.21%	K14006|SEC23|http://www.genome.jp/dbget-bin/www_bget?ko:K14006	GO:0005096^GTPase activator activity^molecular_function;GO:0008270^zinc ion binding^molecular_function;GO:0090110^COPII-coated vesicle cargo loading^biological_process;GO:0006886^intracellular protein transport^biological_process;GO:0030127^COPII vesicle coat^cellular_component;GO:0005829^cytosol^cellular_component;GO:0070971^endoplasmic reticulum exit site^cellular_component;GO:0005789^endoplasm…	COG5047|KOG1986^Sec23/Sec24 beta-sandwich domain^U	PF04811.14^Sec23/Sec24 trunk domain	--	--	--
g1020_i4	190	252	337	252	233	322	0.7080459394246399	-0.299481	normal	XP_008549260.1^PREDICTED: uncharacterized protein LOC103572422 isoform X1 [Microplitis demolitor]^78.45%	--	--	--	--	PF06428.10^GDP/GTP exchange factor Sec2p	--	--	--
g1020_i5	3338	3382	4757	3827	3338	3489	0.629142301105443	-0.136871	normal	XP_008549258.1^PREDICTED: protein transport protein Sec23A isoform X1 [Microplitis demolitor]^98.45%	Q15436.2^RecName: Full=Protein transport protein Sec23A; Short=hSec23A; AltName: Full=SEC23-related protein A^73.22%	K14006|SEC23|http://www.genome.jp/dbget-bin/www_bget?ko:K14006	GO:0005096^GTPase activator activity^molecular_function;GO:0008270^zinc ion binding^molecular_function;GO:0019886^antigen processing and presentation of exogenous peptide antigen via MHC class II^biological_process;GO:0002474^antigen processing and presentation of peptide antigen via MHC class I^biological_process;GO:0048208^COPII vesicle coating^biological_process;GO:0090110^COPII-coated vesicle…	COG5047|KOG1986^Sec23/Sec24 beta-sandwich domain^U	PF04811.14^Sec23/Sec24 trunk domain	--	--	--
g1020_i6	3673	3630	4785	4128	3525	3765	0.668693369323915	-0.150439	normal	QBB01658.1^Protein transport protein Sec23A, partial [Cotesia chilonis]^98.83%	Q15436.2^RecName: Full=Protein transport protein Sec23A; Short=hSec23A; AltName: Full=SEC23-related protein A^73.89%	K14006|SEC23|http://www.genome.jp/dbget-bin/www_bget?ko:K14006	GO:0005096^GTPase activator activity^molecular_function;GO:0008270^zinc ion binding^molecular_function;GO:0019886^antigen processing and presentation of exogenous peptide antigen via MHC class II^biological_process;GO:0002474^antigen processing and presentation of peptide antigen via MHC class I^biological_process;GO:0048208^COPII vesicle coating^biological_process;GO:0090110^COPII-coated vesicle…	COG5047|KOG1986^Sec23/Sec24 beta-sandwich domain^U	PF04811.14^Sec23/Sec24 trunk domain	--	--	--
g10212_i0	11	11	8	0	4	44	0.958645466239995	-0.789116	normal	--	--	--	--	--	PF12949.6^HeH/LEM domain	--	--	--
g10213_i0	0	0	5	0	0	8	--	--	--	--	--	--	--	--	--	--	--	--
g10219_i0	58	0	0	0	6	9	0.9056694310488119	1.9089519404792499	normal	EGU88005.1^hypothetical protein FOXB_01488 [Fusarium oxysporum Fo5176] >EMT68201.1 hypothetical protein FOC4_g10012613 [Fusarium oxysporum f. sp. cubense race 4] >ENH68711.1 hypothetical protein FOC1_g10014497 [Fusarium oxysporum f. sp. cubense race 1] >EWZ02399.1 hypothetical protein FOYG_01691 [Fusarium oxysporum FOSC 3-a] >EXA41959.1 hypothetical protein FOVG_07363 [Fusarium oxysporum f. sp. p…	--	--	--	--	PF12205.7^G protein-coupled receptor kinase-interacting protein 1 C term	--	--	--
g1021_i0	2410	2722	3503	2464	2197	2592	0.992425357901317	0.0148745194699392	normal	XP_014295650.1^PREDICTED: intraflagellar transport protein 140 homolog [Microplitis demolitor]^75.45%	E9PY46.1^RecName: Full=Intraflagellar transport protein 140 homolog; AltName: Full=WD and tetratricopeptide repeats protein 2^32.36%	K19672|IFT140|http://www.genome.jp/dbget-bin/www_bget?ko:K19672	GO:0060271^cilium assembly^biological_process;GO:0007368^determination of left/right symmetry^biological_process;GO:1990403^embryonic brain development^biological_process;GO:0031076^embryonic camera-type eye development^biological_process;GO:0048701^embryonic cranial skeleton morphogenesis^biological_process;GO:0042733^embryonic digit morphogenesis^biological_process;GO:0007507^heart development^…	KOG3617^Inherit from biNOG: intraflagellar transport 140 homolog (Chlamydomonas)^U	PF07719.16^Tetratricopeptide repeat	--	--	--
g1021_i1	3404	3198	3960	3615	2874	2669	0.9965532556192059	-0.0163083	normal	QBB01956.1^putative ran GTPase-activating protein 1, partial [Cotesia chilonis]^88.81%	P46060.1^RecName: Full=Ran GTPase-activating protein 1; Short=RanGAP1^53.41%	K14319|RANGAP1|http://www.genome.jp/dbget-bin/www_bget?ko:K14319	GO:0045296^cadherin binding^molecular_function;GO:0005096^GTPase activator activity^molecular_function;GO:0008536^Ran GTPase binding^molecular_function;GO:0003723^RNA binding^molecular_function;GO:0031625^ubiquitin protein ligase binding^molecular_function;GO:0090630^activation of GTPase activity^biological_process;GO:1904117^cellular response to vasopressin^biological_process;GO:0046826^negative…	COG5238|KOG1909^RanGAP1 C-terminal domain^ATY	PF13516.5^Leucine Rich repeat	--	--	--
g1021_i12	1779	1718	2239	1497	1377	1477	0.6872610175621361	0.16722338842246498	normal	XP_008558016.1^PREDICTED: probable phospholipid-transporting ATPase IIA isoform X1 [Microplitis demolitor]^90.82%	A1A4J6.1^RecName: Full=Probable phospholipid-transporting ATPase IIB; AltName: Full=ATPase class II type 9B^58.81%	K01530|E3.6.3.1|http://www.genome.jp/dbget-bin/www_bget?ko:K01530	GO:0005524^ATP binding^molecular_function;GO:0000287^magnesium ion binding^molecular_function;GO:0004012^ATPase-coupled phospholipid transporter activity^molecular_function;GO:0006897^endocytosis^biological_process;GO:0045332^phospholipid translocation^biological_process;GO:0006890^retrograde vesicle-mediated transport, Golgi to endoplasmic reticulum^biological_process;GO:0005768^endosome^cellula…	KOG0210^E1-E2 ATPase^P	PF16209.4^Phospholipid-translocating ATPase N-terminal	--	SignalP-TM	i100-122o132-154i342-364o368-387i
g1021_i15	2182	2235	3057	1957	1828	1970	0.688640692018626	0.13508831966386	normal	XP_008558016.1^PREDICTED: probable phospholipid-transporting ATPase IIA isoform X1 [Microplitis demolitor]^94.06%	F1Q4S1.1^RecName: Full=Probable phospholipid-transporting ATPase IIB; AltName: Full=ATPase class II type 9B^73.85%	K01530|E3.6.3.1|http://www.genome.jp/dbget-bin/www_bget?ko:K01530	GO:0005524^ATP binding^molecular_function;GO:0000287^magnesium ion binding^molecular_function;GO:0004012^ATPase-coupled phospholipid transporter activity^molecular_function;GO:0006897^endocytosis^biological_process;GO:0045332^phospholipid translocation^biological_process;GO:0006890^retrograde vesicle-mediated transport, Golgi to endoplasmic reticulum^biological_process;GO:0005768^endosome^cellula…	KOG0210^E1-E2 ATPase^P	PF16212.4^Phospholipid-translocating P-type ATPase C-terminal	--	--	i384-406o411-433i463-485o489-511i518-537o550-572i
g1021_i17	2121	2129	2997	1842	1533	1805	0.0810235192369123	0.244061631583211	normal	XP_008558017.1^PREDICTED: probable phospholipid-transporting ATPase IIB isoform X2 [Microplitis demolitor]^92.12%	A1A4J6.1^RecName: Full=Probable phospholipid-transporting ATPase IIB; AltName: Full=ATPase class II type 9B^60.89%	K01530|E3.6.3.1|http://www.genome.jp/dbget-bin/www_bget?ko:K01530	GO:0005524^ATP binding^molecular_function;GO:0000287^magnesium ion binding^molecular_function;GO:0004012^ATPase-coupled phospholipid transporter activity^molecular_function;GO:0006897^endocytosis^biological_process;GO:0045332^phospholipid translocation^biological_process;GO:0006890^retrograde vesicle-mediated transport, Golgi to endoplasmic reticulum^biological_process;GO:0005768^endosome^cellula…	KOG0210^E1-E2 ATPase^P	PF16209.4^Phospholipid-translocating ATPase N-terminal	--	--	i71-93o103-125i313-335o339-358i
g1021_i18	1542	1626	1938	1167	1135	1300	0.357391781979406	0.27869278567420197	normal	XP_008558016.1^PREDICTED: probable phospholipid-transporting ATPase IIA isoform X1 [Microplitis demolitor]^92.05%	A1A4J6.1^RecName: Full=Probable phospholipid-transporting ATPase IIB; AltName: Full=ATPase class II type 9B^61.42%	K01530|E3.6.3.1|http://www.genome.jp/dbget-bin/www_bget?ko:K01530	GO:0005524^ATP binding^molecular_function;GO:0000287^magnesium ion binding^molecular_function;GO:0004012^ATPase-coupled phospholipid transporter activity^molecular_function;GO:0006897^endocytosis^biological_process;GO:0045332^phospholipid translocation^biological_process;GO:0006890^retrograde vesicle-mediated transport, Golgi to endoplasmic reticulum^biological_process;GO:0005768^endosome^cellula…	KOG0210^E1-E2 ATPase^P	PF16209.4^Phospholipid-translocating ATPase N-terminal	--	SignalP-TM	i42-64o74-96i284-306o310-329i
g1021_i2	3843	4661	5798	4317	4005	4377	0.9495874243154999	-0.0673722	normal	XP_014295650.1^PREDICTED: intraflagellar transport protein 140 homolog [Microplitis demolitor]^76.66%	E9PY46.1^RecName: Full=Intraflagellar transport protein 140 homolog; AltName: Full=WD and tetratricopeptide repeats protein 2^32.73%	K19672|IFT140|http://www.genome.jp/dbget-bin/www_bget?ko:K19672	GO:0060271^cilium assembly^biological_process;GO:0007368^determination of left/right symmetry^biological_process;GO:1990403^embryonic brain development^biological_process;GO:0031076^embryonic camera-type eye development^biological_process;GO:0048701^embryonic cranial skeleton morphogenesis^biological_process;GO:0042733^embryonic digit morphogenesis^biological_process;GO:0007507^heart development^…	KOG3617^Inherit from biNOG: intraflagellar transport 140 homolog (Chlamydomonas)^U	PF07719.16^Tetratricopeptide repeat	--	--	--
g1021_i20	195	197	309	249	190	120	0.989465042470548	0.0613260337721062	normal	XP_018576862.1^uncharacterized protein LOC108915337 [Anoplophora glabripennis]^48.57%	--	--	--	--	PF13837.5^Myb/SANT-like DNA-binding domain	--	--	--
g1021_i22	106	123	163	124	78	74	0.9036338644611809	0.266185072585818	normal	--	--	--	--	--	PF02128.14^Fungalysin metallopeptidase (M36)	--	--	--
g1021_i23	67	73	131	85	51	97	0.9941784821248241	-0.0446096	normal	XP_008551924.1^PREDICTED: uncharacterized protein LOC103574293 [Microplitis demolitor]^53.96%	Q95SX7.1^RecName: Full=Probable RNA-directed DNA polymerase from transposon BS; AltName: Full=Reverse transcriptase^29.73%	--	GO:0003964^RNA-directed DNA polymerase activity^molecular_function;GO:0006313^transposition, DNA-mediated^biological_process	COG2110|KOG1075|KOG2633^SEC14^BK	PF00078.26^Reverse transcriptase (RNA-dependent DNA polymerase)	--	--	--
g1021_i25	1214	1426	1537	1131	1058	971	0.852517226379203	0.18014213770115498	normal	XP_008558016.1^PREDICTED: probable phospholipid-transporting ATPase IIA isoform X1 [Microplitis demolitor]^97.09%	F1Q4S1.1^RecName: Full=Probable phospholipid-transporting ATPase IIB; AltName: Full=ATPase class II type 9B^73.91%	K01530|E3.6.3.1|http://www.genome.jp/dbget-bin/www_bget?ko:K01530	GO:0005524^ATP binding^molecular_function;GO:0000287^magnesium ion binding^molecular_function;GO:0004012^ATPase-coupled phospholipid transporter activity^molecular_function;GO:0006897^endocytosis^biological_process;GO:0045332^phospholipid translocation^biological_process;GO:0006890^retrograde vesicle-mediated transport, Golgi to endoplasmic reticulum^biological_process;GO:0005768^endosome^cellula…	KOG0210^E1-E2 ATPase^P	PF16212.4^Phospholipid-translocating P-type ATPase C-terminal	--	--	i75-97o102-124i154-176o180-202i209-228o241-263i
g1021_i26	983	1132	1450	878	854	780	0.510835760611691	0.259907245425895	normal	XP_008558016.1^PREDICTED: probable phospholipid-transporting ATPase IIA isoform X1 [Microplitis demolitor]^97.09%	F1Q4S1.1^RecName: Full=Probable phospholipid-transporting ATPase IIB; AltName: Full=ATPase class II type 9B^73.91%	K01530|E3.6.3.1|http://www.genome.jp/dbget-bin/www_bget?ko:K01530	GO:0005524^ATP binding^molecular_function;GO:0000287^magnesium ion binding^molecular_function;GO:0004012^ATPase-coupled phospholipid transporter activity^molecular_function;GO:0006897^endocytosis^biological_process;GO:0045332^phospholipid translocation^biological_process;GO:0006890^retrograde vesicle-mediated transport, Golgi to endoplasmic reticulum^biological_process;GO:0005768^endosome^cellula…	KOG0210^E1-E2 ATPase^P	PF16212.4^Phospholipid-translocating P-type ATPase C-terminal	--	--	i75-97o102-124i154-176o180-202i209-228o241-263i
g1021_i3	3289	3108	3926	3534	2797	2589	0.997624151404892	-0.0143574	normal	QBB01956.1^putative ran GTPase-activating protein 1, partial [Cotesia chilonis]^88.81%	P46060.1^RecName: Full=Ran GTPase-activating protein 1; Short=RanGAP1^53.41%	K14319|RANGAP1|http://www.genome.jp/dbget-bin/www_bget?ko:K14319	GO:0045296^cadherin binding^molecular_function;GO:0005096^GTPase activator activity^molecular_function;GO:0008536^Ran GTPase binding^molecular_function;GO:0003723^RNA binding^molecular_function;GO:0031625^ubiquitin protein ligase binding^molecular_function;GO:0090630^activation of GTPase activity^biological_process;GO:1904117^cellular response to vasopressin^biological_process;GO:0046826^negative…	COG5238|KOG1909^RanGAP1 C-terminal domain^ATY	PF13516.5^Leucine Rich repeat	--	--	--
g1021_i4	5097	5804	7126	4500	4240	4201	0.35518514061728096	0.24233012116159197	normal	XP_008558016.1^PREDICTED: probable phospholipid-transporting ATPase IIA isoform X1 [Microplitis demolitor]^91.13%	A1A4J6.1^RecName: Full=Probable phospholipid-transporting ATPase IIB; AltName: Full=ATPase class II type 9B^66.22%	K01530|E3.6.3.1|http://www.genome.jp/dbget-bin/www_bget?ko:K01530	GO:0005524^ATP binding^molecular_function;GO:0000287^magnesium ion binding^molecular_function;GO:0004012^ATPase-coupled phospholipid transporter activity^molecular_function;GO:0006897^endocytosis^biological_process;GO:0045332^phospholipid translocation^biological_process;GO:0006890^retrograde vesicle-mediated transport, Golgi to endoplasmic reticulum^biological_process;GO:0005768^endosome^cellula…	KOG0210^E1-E2 ATPase^P	PF16212.4^Phospholipid-translocating P-type ATPase C-terminal	--	SignalP-TM	i42-64o74-96i284-306o310-329i840-862o867-889i919-941o945-967i974-993o1006-1028i
g1021_i9	48	83	101	97	51	112	0.872818001244302	-0.395673	normal	XP_014300235.1^PREDICTED: uncharacterized protein LOC106694210 [Microplitis demolitor]^41.58%	Q95SX7.1^RecName: Full=Probable RNA-directed DNA polymerase from transposon BS; AltName: Full=Reverse transcriptase^28.33%	--	GO:0003964^RNA-directed DNA polymerase activity^molecular_function;GO:0006313^transposition, DNA-mediated^biological_process	--	PF00078.26^Reverse transcriptase (RNA-dependent DNA polymerase)	--	--	--
g10220_i0	18	9	0	8	5	1	--	--	--	XP_004874772.3^ADP-ribosylation factor 1 isoform X1 [Heterocephalus glaber]^95.19%	P84079.2^RecName: Full=ADP-ribosylation factor 1 >P84077.2 RecName: Full=ADP-ribosylation factor 1 >P84078.2 RecName: Full=ADP-ribosylation factor 1 >P84080.2 RecName: Full=ADP-ribosylation factor 1 >Q4R5P2.3 RecName: Full=ADP-ribosylation factor 1^99.45%	K07937|ARF1|http://www.genome.jp/dbget-bin/www_bget?ko:K07937	GO:0019003^GDP binding^molecular_function;GO:0005525^GTP binding^molecular_function;GO:0000287^magnesium ion binding^molecular_function;GO:1990583^phospholipase D activator activity^molecular_function;GO:0019904^protein domain specific binding^molecular_function;GO:0046982^protein heterodimerization activity^molecular_function;GO:0007015^actin filament organization^biological_process;GO:0006878^c…	COG1100|KOG0070^ARF^U	PF00025.20^ADP-ribosylation factor family	--	--	--
g10222_i0	7	0	8	0	0	8	--	--	--	--	--	--	--	--	PF16679.4^DNA replication factor Cdt1 C-terminal domain	--	SignalP-TM	i5-27o
g10226_i0	0	0	12	10	10	20	--	--	--	BAC40090.1^unnamed protein product, partial [Mus musculus] >BAE25445.1 unnamed protein product, partial [Mus musculus] >BAE27185.1 unnamed protein product, partial [Mus musculus] >BAE27331.1 unnamed protein product, partial [Mus musculus] >BAE27480.1 unnamed protein product, partial [Mus musculus] >BAE32043.1 unnamed protein product, partial [Mus musculus] >BAE34842.1 unnamed protein product, par…	P06302.2^RecName: Full=Prothymosin alpha; Contains: RecName: Full=Prothymosin alpha, N-terminally processed; Contains: RecName: Full=Thymosin alpha^100.0%	K13784|PTMA|http://www.genome.jp/dbget-bin/www_bget?ko:K13784	GO:0030154^cell differentiation^biological_process;GO:0008283^cell population proliferation^biological_process;GO:0043066^negative regulation of apoptotic process^biological_process;GO:0043154^negative regulation of cysteine-type endopeptidase activity involved in apoptotic process^biological_process;GO:0051092^positive regulation of NF-kappaB transcription factor activity^biological_process;GO:0…	--	PF03247.13^Prothymosin/parathymosin family	--	--	--
g10228_i0	72	16	0	4	8	26	0.9056694310488119	1.20900213314976	normal	XP_004619889.1^PREDICTED: vesicular glutamate transporter 1 [Sorex araneus]^100.0%	Q3TXX4.2^RecName: Full=Vesicular glutamate transporter 1; Short=VGluT1; AltName: Full=Brain-specific Na(+)-dependent inorganic phosphate cotransporter; AltName: Full=Solute carrier family 17 member 7^100.0%	K12302|SLC17A6_7_8|http://www.genome.jp/dbget-bin/www_bget?ko:K12302	GO:0008068^extracellularly glutamate-gated chloride channel activity^molecular_function;GO:0005315^inorganic phosphate transmembrane transporter activity^molecular_function;GO:0005313^L-glutamate transmembrane transporter activity^molecular_function;GO:0005326^neurotransmitter transporter activity^molecular_function;GO:0015321^sodium-dependent phosphate transmembrane transporter activity^molecula…	KOG2532^Solute carrier family 17 (Sodium-dependent inorganic phosphate cotransporter), member 7^P	PF07690.15^Major Facilitator Superfamily	--	--	o32-54i61-83o122-144i149-171o217-239i256-278o318-340i353-375o
g1022_i0	656	738	1024	787	844	911	0.22803305323816198	-0.324728	normal	XP_008543123.1^PREDICTED: endothelin-converting enzyme 1-like isoform X1 [Microplitis demolitor] >XP_008543124.1 PREDICTED: endothelin-converting enzyme 1-like isoform X1 [Microplitis demolitor] >XP_014296414.1 PREDICTED: endothelin-converting enzyme 1-like isoform X2 [Microplitis demolitor]^88.45%	Q9W436.2^RecName: Full=Neprilysin-1^26.25%	--	GO:0046872^metal ion binding^molecular_function;GO:0004222^metalloendopeptidase activity^molecular_function;GO:0008237^metallopeptidase activity^molecular_function;GO:0006508^proteolysis^biological_process;GO:0016021^integral component of membrane^cellular_component;GO:0005886^plasma membrane^cellular_component	COG3590|KOG3624^Peptidase family M13^E	PF05649.12^Peptidase family M13	--	SignalP-TM	i40-62o
g1022_i1	1604	2010	2842	2083	2205	2077	0.5230853375724289	-0.244805	normal	XP_008543123.1^PREDICTED: endothelin-converting enzyme 1-like isoform X1 [Microplitis demolitor] >XP_008543124.1 PREDICTED: endothelin-converting enzyme 1-like isoform X1 [Microplitis demolitor] >XP_014296414.1 PREDICTED: endothelin-converting enzyme 1-like isoform X2 [Microplitis demolitor]^93.38%	O16796.2^RecName: Full=Neprilysin-11^33.81%	--	GO:0046872^metal ion binding^molecular_function;GO:0004222^metalloendopeptidase activity^molecular_function;GO:0016021^integral component of membrane^cellular_component;GO:0005886^plasma membrane^cellular_component	COG3590|KOG3624^Peptidase family M13^E	PF05649.12^Peptidase family M13	--	SignalP-TM	i40-62o
g1022_i10	59	77	107	46	53	36	0.672522748634495	0.576092339033451	normal	XP_008543125.1^PREDICTED: p21-activated protein kinase-interacting protein 1-like [Microplitis demolitor]^87.75%	Q6TNS2.1^RecName: Full=p21-activated protein kinase-interacting protein 1-like; AltName: Full=PAK1-interacting protein 1-like^36.81%	K14830|MAK11, PAK1IP1|http://www.genome.jp/dbget-bin/www_bget?ko:K14830	GO:0009968^negative regulation of signal transduction^biological_process;GO:0042273^ribosomal large subunit biogenesis^biological_process;GO:0005730^nucleolus^cellular_component	KOG0294^WD domain, G-beta repeat^S	PF00400.31^WD domain, G-beta repeat	--	--	--
g1022_i11	635	693	1003	738	821	771	0.52487402976254	-0.259932	normal	XP_008543123.1^PREDICTED: endothelin-converting enzyme 1-like isoform X1 [Microplitis demolitor] >XP_008543124.1 PREDICTED: endothelin-converting enzyme 1-like isoform X1 [Microplitis demolitor] >XP_014296414.1 PREDICTED: endothelin-converting enzyme 1-like isoform X2 [Microplitis demolitor]^90.32%	O16796.2^RecName: Full=Neprilysin-11^26.43%	--	GO:0046872^metal ion binding^molecular_function;GO:0004222^metalloendopeptidase activity^molecular_function;GO:0016021^integral component of membrane^cellular_component;GO:0005886^plasma membrane^cellular_component	COG3590|KOG3624^Peptidase family M13^E	PF05649.12^Peptidase family M13	--	SignalP-TM	i40-62o
g1022_i16	194	153	343	223	162	213	0.983107148993019	-0.0744126	normal	XP_008543404.1^PREDICTED: dipeptidase 1-like isoform X2 [Microplitis demolitor]^95.57%	P22412.1^RecName: Full=Dipeptidase 1; AltName: Full=Microsomal dipeptidase; AltName: Full=Renal dipeptidase; Flags: Precursor^48.72%	K01273|DPEP|http://www.genome.jp/dbget-bin/www_bget?ko:K01273	GO:0043027^cysteine-type endopeptidase inhibitor activity involved in apoptotic process^molecular_function;GO:0008239^dipeptidyl-peptidase activity^molecular_function;GO:0034235^GPI anchor binding^molecular_function;GO:0070573^metallodipeptidase activity^molecular_function;GO:0072341^modified amino acid binding^molecular_function;GO:0008270^zinc ion binding^molecular_function;GO:0016999^antibioti…	COG2355|KOG4127^Membrane dipeptidase (Peptidase family M19)^O	PF01244.20^Membrane dipeptidase (Peptidase family M19)	--	SignalP-TM	i7-29o
g1022_i2	1612	2069	2840	2112	2148	2093	0.59056332157679	-0.22316	normal	XP_008543123.1^PREDICTED: endothelin-converting enzyme 1-like isoform X1 [Microplitis demolitor] >XP_008543124.1 PREDICTED: endothelin-converting enzyme 1-like isoform X1 [Microplitis demolitor] >XP_014296414.1 PREDICTED: endothelin-converting enzyme 1-like isoform X2 [Microplitis demolitor]^93.38%	O16796.2^RecName: Full=Neprilysin-11^33.81%	--	GO:0046872^metal ion binding^molecular_function;GO:0004222^metalloendopeptidase activity^molecular_function;GO:0016021^integral component of membrane^cellular_component;GO:0005886^plasma membrane^cellular_component	COG3590|KOG3624^Peptidase family M13^E	PF05649.12^Peptidase family M13	--	SignalP-TM	i40-62o
g1022_i3	1621	2001	2849	2077	2149	2093	0.524947356809252	-0.229643	normal	XP_008543123.1^PREDICTED: endothelin-converting enzyme 1-like isoform X1 [Microplitis demolitor] >XP_008543124.1 PREDICTED: endothelin-converting enzyme 1-like isoform X1 [Microplitis demolitor] >XP_014296414.1 PREDICTED: endothelin-converting enzyme 1-like isoform X2 [Microplitis demolitor]^93.38%	O16796.2^RecName: Full=Neprilysin-11^33.81%	--	GO:0046872^metal ion binding^molecular_function;GO:0004222^metalloendopeptidase activity^molecular_function;GO:0016021^integral component of membrane^cellular_component;GO:0005886^plasma membrane^cellular_component	COG3590|KOG3624^Peptidase family M13^E	PF05649.12^Peptidase family M13	--	SignalP-TM	i40-62o
g1022_i4	2053	2382	3033	2476	2585	2524	0.335117759633795	-0.267268	normal	XP_008543123.1^PREDICTED: endothelin-converting enzyme 1-like isoform X1 [Microplitis demolitor] >XP_008543124.1 PREDICTED: endothelin-converting enzyme 1-like isoform X1 [Microplitis demolitor] >XP_014296414.1 PREDICTED: endothelin-converting enzyme 1-like isoform X2 [Microplitis demolitor]^93.38%	O16796.2^RecName: Full=Neprilysin-11^33.81%	--	GO:0046872^metal ion binding^molecular_function;GO:0004222^metalloendopeptidase activity^molecular_function;GO:0016021^integral component of membrane^cellular_component;GO:0005886^plasma membrane^cellular_component	COG3590|KOG3624^Peptidase family M13^E	PF05649.12^Peptidase family M13	--	SignalP-TM	i40-62o
g1022_i5	1640	2038	2820	2105	2166	2101	0.5186609200240321	-0.232086	normal	XP_008543123.1^PREDICTED: endothelin-converting enzyme 1-like isoform X1 [Microplitis demolitor] >XP_008543124.1 PREDICTED: endothelin-converting enzyme 1-like isoform X1 [Microplitis demolitor] >XP_014296414.1 PREDICTED: endothelin-converting enzyme 1-like isoform X2 [Microplitis demolitor]^93.38%	O16796.2^RecName: Full=Neprilysin-11^33.81%	--	GO:0046872^metal ion binding^molecular_function;GO:0004222^metalloendopeptidase activity^molecular_function;GO:0016021^integral component of membrane^cellular_component;GO:0005886^plasma membrane^cellular_component	COG3590|KOG3624^Peptidase family M13^E	PF05649.12^Peptidase family M13	--	SignalP-TM	i40-62o
g1022_i6	182	160	341	199	180	186	0.997667655162016	-0.0169896	normal	XP_008543404.1^PREDICTED: dipeptidase 1-like isoform X2 [Microplitis demolitor]^95.24%	Q3SZM7.1^RecName: Full=Dipeptidase 1; AltName: Full=Microsomal dipeptidase; Flags: Precursor^45.41%	K01273|DPEP|http://www.genome.jp/dbget-bin/www_bget?ko:K01273	GO:0043027^cysteine-type endopeptidase inhibitor activity involved in apoptotic process^molecular_function;GO:0008239^dipeptidyl-peptidase activity^molecular_function;GO:0034235^GPI anchor binding^molecular_function;GO:0070573^metallodipeptidase activity^molecular_function;GO:0072341^modified amino acid binding^molecular_function;GO:0008270^zinc ion binding^molecular_function;GO:0016999^antibioti…	COG2355|KOG4127^Membrane dipeptidase (Peptidase family M19)^O	PF01244.20^Membrane dipeptidase (Peptidase family M19)	--	SignalP-TM	i7-29o
g1022_i7	621	746	1013	807	730	791	0.5601805498288239	-0.218366	normal	XP_008543123.1^PREDICTED: endothelin-converting enzyme 1-like isoform X1 [Microplitis demolitor] >XP_008543124.1 PREDICTED: endothelin-converting enzyme 1-like isoform X1 [Microplitis demolitor] >XP_014296414.1 PREDICTED: endothelin-converting enzyme 1-like isoform X2 [Microplitis demolitor]^88.45%	Q9W436.2^RecName: Full=Neprilysin-1^26.25%	--	GO:0046872^metal ion binding^molecular_function;GO:0004222^metalloendopeptidase activity^molecular_function;GO:0008237^metallopeptidase activity^molecular_function;GO:0006508^proteolysis^biological_process;GO:0016021^integral component of membrane^cellular_component;GO:0005886^plasma membrane^cellular_component	COG3590|KOG3624^Peptidase family M13^E	PF05649.12^Peptidase family M13	--	SignalP-TM	i40-62o
g1022_i8	466	580	742	582	642	664	0.412754975881449	-0.327991	normal	XP_008543123.1^PREDICTED: endothelin-converting enzyme 1-like isoform X1 [Microplitis demolitor] >XP_008543124.1 PREDICTED: endothelin-converting enzyme 1-like isoform X1 [Microplitis demolitor] >XP_014296414.1 PREDICTED: endothelin-converting enzyme 1-like isoform X2 [Microplitis demolitor]^90.32%	O16796.2^RecName: Full=Neprilysin-11^26.43%	--	GO:0046872^metal ion binding^molecular_function;GO:0004222^metalloendopeptidase activity^molecular_function;GO:0016021^integral component of membrane^cellular_component;GO:0005886^plasma membrane^cellular_component	COG3590|KOG3624^Peptidase family M13^E	PF05649.12^Peptidase family M13	--	SignalP-TM	i40-62o
g10231_i0	12	0	0	43	0	0	--	--	--	XP_026322611.1^NADH-ubiquinone oxidoreductase 49 kDa subunit-like [Hyposmocoma kahamanoa]^92.96%	Q91WD5.1^RecName: Full=NADH dehydrogenase^81.69%	K03935|NDUFS2|http://www.genome.jp/dbget-bin/www_bget?ko:K03935	GO:0051539^4 iron, 4 sulfur cluster binding^molecular_function;GO:0046872^metal ion binding^molecular_function;GO:0051287^NAD binding^molecular_function;GO:0003954^NADH dehydrogenase activity^molecular_function;GO:0048038^quinone binding^molecular_function;GO:0031625^ubiquitin protein ligase binding^molecular_function;GO:0042775^mitochondrial ATP synthesis coupled electron transport^biological_pr…	COG0649|KOG2870^Fe-S protein 2^C	PF00346.18^Respiratory-chain NADH dehydrogenase, 49 Kd subunit	--	--	--
g10232_i0	17	6	0	6	11	0	--	--	--	NP_001306715.1^soma ferritin precursor [Bactrocera dorsalis] >XP_011211528.1 PREDICTED: soma ferritin isoform X1 [Bactrocera dorsalis] >AIA23787.1 iron-binding protein [Bactrocera dorsalis]^100.0%	--	--	--	--	PF00210.23^Ferritin-like domain	--	--	--
g10234_i0	12	2	29	5	8	20	--	--	--	XP_013175591.1^PREDICTED: protein FAM200A-like [Papilio xuthus]^75.0%	--	--	--	--	--	--	--	--
g10236_i0	2	0	3	5	2	6	--	--	--	XP_008550435.1^PREDICTED: uncharacterized protein LOC103573227 [Microplitis demolitor]^44.19%	--	--	--	--	PF03392.12^Insect pheromone-binding family, A10/OS-D	--	--	i5-24o
g1023_i0	14	27	79	125	87	145	0.00656129632342467	-1.93335	down	XP_014296296.1^PREDICTED: chaoptin [Microplitis demolitor]^90.19%	Q9VPF0.2^RecName: Full=Protein artichoke; Flags: Precursor^52.79%	--	GO:0060271^cilium assembly^biological_process;GO:0040011^locomotion^biological_process;GO:0050896^response to stimulus^biological_process;GO:0007423^sensory organ development^biological_process;GO:0005737^cytoplasm^cellular_component;GO:0031012^extracellular matrix^cellular_component	COG4886|KOG0619^LRRCT^T	PF13855.5^Leucine rich repeat	--	--	--
g10240_i0	24	7	4	16	0	20	--	--	--	EMT65993.1^ATPase family AAA domain-containing protein 3B [Fusarium oxysporum f. sp. cubense race 4] >EXM05704.1 hypothetical protein FOIG_04211 [Fusarium oxysporum f. sp. cubense tropical race 4 54006]^100.0%	Q9VEX6.2^RecName: Full=ATPase family AAA domain-containing protein 3A homolog; AltName: Full=Belphegor protein^28.0%	--	GO:0005524^ATP binding^molecular_function;GO:0008270^zinc ion binding^molecular_function;GO:0007005^mitochondrion organization^biological_process;GO:0005743^mitochondrial inner membrane^cellular_component;GO:0042645^mitochondrial nucleoid^cellular_component;GO:0005739^mitochondrion^cellular_component	COG0464^ATPase family associated with various cellular activities (AAA)^O	PF00004.28^ATPase family associated with various cellular activities (AAA)	--	--	--
g10245_i0	3	3	10	10	0	12	--	--	--	XP_014295805.1^PREDICTED: putative uncharacterized protein DDB_G0274405 [Microplitis demolitor]^46.39%	--	--	--	--	--	--	--	--
g10249_i0	0	0	0	0	0	0	--	--	--	WP_026672899.1^ankyrin repeat domain-containing protein [Bacillus bogoriensis]^30.99%	Q1RIZ4.1^RecName: Full=Putative ankyrin repeat protein RBE_0589^32.12%	K03695|clpB|http://www.genome.jp/dbget-bin/www_bget?ko:K03695	--	COG0542|KOG1051^AAA domain (Cdc48 subfamily)^O	PF12796.6^Ankyrin repeats (3 copies)	--	--	--
g1024_i0	356	418	657	417	430	435	0.936185451224398	-0.113602	normal	ACE75181.1^ATP-dependent RNA helicase [Glyptapanteles flavicoxis]^97.77%	Q9BUQ8.3^RecName: Full=Probable ATP-dependent RNA helicase DDX23; AltName: Full=100 kDa U5 snRNP-specific protein; AltName: Full=DEAD box protein 23; AltName: Full=PRP28 homolog; AltName: Full=U5-100kD^74.26%	K12858|DDX23, PRP28|http://www.genome.jp/dbget-bin/www_bget?ko:K12858	GO:0005524^ATP binding^molecular_function;GO:0004004^ATP-dependent RNA helicase activity^molecular_function;GO:0003723^RNA binding^molecular_function;GO:0000354^cis assembly of pre-catalytic spliceosome^biological_process;GO:0000398^mRNA splicing, via spliceosome^biological_process;GO:0008380^RNA splicing^biological_process;GO:0000375^RNA splicing, via transesterification reactions^biological_pro…	KOG0333^DEAD/DEAH box helicase^A	PF00270.28^DEAD/DEAH box helicase	--	--	--
g1024_i1	371	397	661	419	424	418	0.9514643848536469	-0.0937587	normal	ACE75181.1^ATP-dependent RNA helicase [Glyptapanteles flavicoxis]^97.77%	Q9BUQ8.3^RecName: Full=Probable ATP-dependent RNA helicase DDX23; AltName: Full=100 kDa U5 snRNP-specific protein; AltName: Full=DEAD box protein 23; AltName: Full=PRP28 homolog; AltName: Full=U5-100kD^74.26%	K12858|DDX23, PRP28|http://www.genome.jp/dbget-bin/www_bget?ko:K12858	GO:0005524^ATP binding^molecular_function;GO:0004004^ATP-dependent RNA helicase activity^molecular_function;GO:0003723^RNA binding^molecular_function;GO:0000354^cis assembly of pre-catalytic spliceosome^biological_process;GO:0000398^mRNA splicing, via spliceosome^biological_process;GO:0008380^RNA splicing^biological_process;GO:0000375^RNA splicing, via transesterification reactions^biological_pro…	KOG0333^DEAD/DEAH box helicase^A	PF00270.28^DEAD/DEAH box helicase	--	--	--
g1024_i2	423	386	689	476	406	457	0.924021125861955	-0.104537	normal	ACE75181.1^ATP-dependent RNA helicase [Glyptapanteles flavicoxis]^97.77%	Q9BUQ8.3^RecName: Full=Probable ATP-dependent RNA helicase DDX23; AltName: Full=100 kDa U5 snRNP-specific protein; AltName: Full=DEAD box protein 23; AltName: Full=PRP28 homolog; AltName: Full=U5-100kD^74.26%	K12858|DDX23, PRP28|http://www.genome.jp/dbget-bin/www_bget?ko:K12858	GO:0005524^ATP binding^molecular_function;GO:0004004^ATP-dependent RNA helicase activity^molecular_function;GO:0003723^RNA binding^molecular_function;GO:0000354^cis assembly of pre-catalytic spliceosome^biological_process;GO:0000398^mRNA splicing, via spliceosome^biological_process;GO:0008380^RNA splicing^biological_process;GO:0000375^RNA splicing, via transesterification reactions^biological_pro…	KOG0333^DEAD/DEAH box helicase^A	PF00270.28^DEAD/DEAH box helicase	--	--	--
g1024_i3	383	396	672	428	416	430	0.955397059975254	-0.0847264	normal	ACE75181.1^ATP-dependent RNA helicase [Glyptapanteles flavicoxis]^97.77%	Q9BUQ8.3^RecName: Full=Probable ATP-dependent RNA helicase DDX23; AltName: Full=100 kDa U5 snRNP-specific protein; AltName: Full=DEAD box protein 23; AltName: Full=PRP28 homolog; AltName: Full=U5-100kD^74.26%	K12858|DDX23, PRP28|http://www.genome.jp/dbget-bin/www_bget?ko:K12858	GO:0005524^ATP binding^molecular_function;GO:0004004^ATP-dependent RNA helicase activity^molecular_function;GO:0003723^RNA binding^molecular_function;GO:0000354^cis assembly of pre-catalytic spliceosome^biological_process;GO:0000398^mRNA splicing, via spliceosome^biological_process;GO:0008380^RNA splicing^biological_process;GO:0000375^RNA splicing, via transesterification reactions^biological_pro…	KOG0333^DEAD/DEAH box helicase^A	PF00270.28^DEAD/DEAH box helicase	--	--	--
g1024_i4	369	422	659	414	410	412	0.9883434597270121	-0.0385504	normal	ACE75181.1^ATP-dependent RNA helicase [Glyptapanteles flavicoxis]^97.77%	Q9BUQ8.3^RecName: Full=Probable ATP-dependent RNA helicase DDX23; AltName: Full=100 kDa U5 snRNP-specific protein; AltName: Full=DEAD box protein 23; AltName: Full=PRP28 homolog; AltName: Full=U5-100kD^74.26%	K12858|DDX23, PRP28|http://www.genome.jp/dbget-bin/www_bget?ko:K12858	GO:0005524^ATP binding^molecular_function;GO:0004004^ATP-dependent RNA helicase activity^molecular_function;GO:0003723^RNA binding^molecular_function;GO:0000354^cis assembly of pre-catalytic spliceosome^biological_process;GO:0000398^mRNA splicing, via spliceosome^biological_process;GO:0008380^RNA splicing^biological_process;GO:0000375^RNA splicing, via transesterification reactions^biological_pro…	KOG0333^DEAD/DEAH box helicase^A	PF00270.28^DEAD/DEAH box helicase	--	--	--
g1024_i5	390	434	653	449	418	465	0.910572730549423	-0.109663	normal	ACE75181.1^ATP-dependent RNA helicase [Glyptapanteles flavicoxis]^97.77%	Q9BUQ8.3^RecName: Full=Probable ATP-dependent RNA helicase DDX23; AltName: Full=100 kDa U5 snRNP-specific protein; AltName: Full=DEAD box protein 23; AltName: Full=PRP28 homolog; AltName: Full=U5-100kD^74.26%	K12858|DDX23, PRP28|http://www.genome.jp/dbget-bin/www_bget?ko:K12858	GO:0005524^ATP binding^molecular_function;GO:0004004^ATP-dependent RNA helicase activity^molecular_function;GO:0003723^RNA binding^molecular_function;GO:0000354^cis assembly of pre-catalytic spliceosome^biological_process;GO:0000398^mRNA splicing, via spliceosome^biological_process;GO:0008380^RNA splicing^biological_process;GO:0000375^RNA splicing, via transesterification reactions^biological_pro…	KOG0333^DEAD/DEAH box helicase^A	PF00270.28^DEAD/DEAH box helicase	--	--	--
g1024_i6	429	439	753	495	477	477	0.9206991611623628	-0.112146	normal	ACE75181.1^ATP-dependent RNA helicase [Glyptapanteles flavicoxis]^97.77%	Q9BUQ8.3^RecName: Full=Probable ATP-dependent RNA helicase DDX23; AltName: Full=100 kDa U5 snRNP-specific protein; AltName: Full=DEAD box protein 23; AltName: Full=PRP28 homolog; AltName: Full=U5-100kD^74.26%	K12858|DDX23, PRP28|http://www.genome.jp/dbget-bin/www_bget?ko:K12858	GO:0005524^ATP binding^molecular_function;GO:0004004^ATP-dependent RNA helicase activity^molecular_function;GO:0003723^RNA binding^molecular_function;GO:0000354^cis assembly of pre-catalytic spliceosome^biological_process;GO:0000398^mRNA splicing, via spliceosome^biological_process;GO:0008380^RNA splicing^biological_process;GO:0000375^RNA splicing, via transesterification reactions^biological_pro…	KOG0333^DEAD/DEAH box helicase^A	PF00270.28^DEAD/DEAH box helicase	--	--	--
g1024_i7	360	401	689	415	400	414	0.9875783436281751	-0.0404455	normal	ACE75181.1^ATP-dependent RNA helicase [Glyptapanteles flavicoxis]^97.77%	Q9BUQ8.3^RecName: Full=Probable ATP-dependent RNA helicase DDX23; AltName: Full=100 kDa U5 snRNP-specific protein; AltName: Full=DEAD box protein 23; AltName: Full=PRP28 homolog; AltName: Full=U5-100kD^74.26%	K12858|DDX23, PRP28|http://www.genome.jp/dbget-bin/www_bget?ko:K12858	GO:0005524^ATP binding^molecular_function;GO:0004004^ATP-dependent RNA helicase activity^molecular_function;GO:0003723^RNA binding^molecular_function;GO:0000354^cis assembly of pre-catalytic spliceosome^biological_process;GO:0000398^mRNA splicing, via spliceosome^biological_process;GO:0008380^RNA splicing^biological_process;GO:0000375^RNA splicing, via transesterification reactions^biological_pro…	KOG0333^DEAD/DEAH box helicase^A	PF00270.28^DEAD/DEAH box helicase	--	--	--
g1024_i8	376	401	650	425	418	406	0.9640255681721329	-0.0778843	normal	ACE75181.1^ATP-dependent RNA helicase [Glyptapanteles flavicoxis]^97.77%	Q9BUQ8.3^RecName: Full=Probable ATP-dependent RNA helicase DDX23; AltName: Full=100 kDa U5 snRNP-specific protein; AltName: Full=DEAD box protein 23; AltName: Full=PRP28 homolog; AltName: Full=U5-100kD^74.26%	K12858|DDX23, PRP28|http://www.genome.jp/dbget-bin/www_bget?ko:K12858	GO:0005524^ATP binding^molecular_function;GO:0004004^ATP-dependent RNA helicase activity^molecular_function;GO:0003723^RNA binding^molecular_function;GO:0000354^cis assembly of pre-catalytic spliceosome^biological_process;GO:0000398^mRNA splicing, via spliceosome^biological_process;GO:0008380^RNA splicing^biological_process;GO:0000375^RNA splicing, via transesterification reactions^biological_pro…	KOG0333^DEAD/DEAH box helicase^A	PF00270.28^DEAD/DEAH box helicase	--	--	--
g10252_i0	73	38	91	52	88	76	0.901056303497978	-0.379102	normal	XP_014299488.1^PREDICTED: myosin-IIIb [Microplitis demolitor]^82.98%	Q8NEV4.2^RecName: Full=Myosin-IIIa^46.48%	K08834|MYO3, DFNB30|http://www.genome.jp/dbget-bin/www_bget?ko:K08834	GO:0003779^actin binding^molecular_function;GO:0030898^actin-dependent ATPase activity^molecular_function;GO:0043531^ADP binding^molecular_function;GO:0005524^ATP binding^molecular_function;GO:0005516^calmodulin binding^molecular_function;GO:0000146^microfilament motor activity^molecular_function;GO:0060002^plus-end directed microfilament motor activity^molecular_function;GO:0004672^protein kinas…	COG5022|KOG0587|KOG3681|KOG4229^MYSc^Z	PF00063.20^Myosin head (motor domain)	--	--	--
g10258_i0	0	0	20	16	0	13	--	--	--	EOB13652.1^ERO1-like protein beta [Nosema bombycis CQ1]^81.74%	--	--	--	COG5061|KOG2608^S. cerevisiae^OU	PF04137.14^Endoplasmic Reticulum Oxidoreductin 1 (ERO1)	--	--	o323-340i
g10259_i0	0	0	3	12	5	0	--	--	--	EOB14557.1^hypothetical protein NBO_24g0003 [Nosema bombycis CQ1]^90.88%	--	--	--	--	--	--	SignalP-TM	i30-48o63-85i129-151o175-197i210-232o247-266i
g1025_i0	903	873	1587	910	781	1115	0.9990154942405991	-0.00749825	normal	XP_008558944.1^PREDICTED: leucine-rich repeat-containing protein 16A [Microplitis demolitor]^95.65%	Q6EDY6.2^RecName: Full=F-actin-uncapping protein LRRC16A; AltName: Full=CARMIL homolog; AltName: Full=Capping protein regulator and myosin 1 linker protein 1; AltName: Full=Capping protein, Arp2/3 and myosin-I linker homolog 1; AltName: Full=Capping protein, Arp2/3 and myosin-I linker protein 1; Short=CARML1; AltName: Full=Leucine-rich repeat-containing protein 16A^44.31%	K20493|LRRC16, CARMIL|http://www.genome.jp/dbget-bin/www_bget?ko:K20493	GO:0044877^protein-containing complex binding^molecular_function;GO:0051639^actin filament network formation^biological_process;GO:0051638^barbed-end actin filament uncapping^biological_process;GO:0016477^cell migration^biological_process;GO:0007163^establishment or maintenance of cell polarity^biological_process;GO:0030032^lamellipodium assembly^biological_process;GO:0044351^macropinocytosis^bio…	KOG4242^LRR^N	PF16000.4^CARMIL C-terminus	--	--	--
g1025_i1	1174	1064	2005	1175	982	1338	0.997667655162016	0.00989460527836508	normal	XP_008558944.1^PREDICTED: leucine-rich repeat-containing protein 16A [Microplitis demolitor]^92.77%	Q5VZK9.1^RecName: Full=F-actin-uncapping protein LRRC16A; AltName: Full=CARMIL homolog; AltName: Full=Capping protein regulator and myosin 1 linker protein 1; AltName: Full=Capping protein, Arp2/3 and myosin-I linker homolog 1; AltName: Full=Capping protein, Arp2/3 and myosin-I linker protein 1; AltName: Full=Leucine-rich repeat-containing protein 16A^38.69%	K20493|LRRC16, CARMIL|http://www.genome.jp/dbget-bin/www_bget?ko:K20493	GO:0044877^protein-containing complex binding^molecular_function;GO:0051639^actin filament network formation^biological_process;GO:0007015^actin filament organization^biological_process;GO:0051638^barbed-end actin filament uncapping^biological_process;GO:0007596^blood coagulation^biological_process;GO:0016477^cell migration^biological_process;GO:0030032^lamellipodium assembly^biological_process;G…	KOG4242^LRR^N	PF16000.4^CARMIL C-terminus	--	--	--
g1025_i10	9462	7536	9800	8763	7634	6975	0.993459461888657	-0.0221485	normal	QBB01342.1^putative 40S ribosomal protein S5, partial [Cotesia chilonis]^97.7%	P46782.4^RecName: Full=40S ribosomal protein S5; AltName: Full=Small ribosomal subunit protein uS7; Contains: RecName: Full=40S ribosomal protein S5, N-terminally processed >Q5E988.3 RecName: Full=40S ribosomal protein S5; Contains: RecName: Full=40S ribosomal protein S5, N-terminally processed^89.55%	K02989|RP-S5e, RPS5|http://www.genome.jp/dbget-bin/www_bget?ko:K02989	GO:0003729^mRNA binding^molecular_function;GO:0003723^RNA binding^molecular_function;GO:0019843^rRNA binding^molecular_function;GO:0003735^structural constituent of ribosome^molecular_function;GO:0000184^nuclear-transcribed mRNA catabolic process, nonsense-mediated decay^biological_process;GO:0006450^regulation of translational fidelity^biological_process;GO:0000028^ribosomal small subunit assemb…	COG0049|KOG3291^Ribosomal protein S7p/S5e^J	PF00177.20^Ribosomal protein S7p/S5e	--	--	--
g1025_i2	286	290	547	312	257	325	0.9861413139508121	0.050988514511610995	normal	XP_008558944.1^PREDICTED: leucine-rich repeat-containing protein 16A [Microplitis demolitor]^86.67%	--	K20493|LRRC16, CARMIL|http://www.genome.jp/dbget-bin/www_bget?ko:K20493	--	KOG4242^LRR^N	PF16000.4^CARMIL C-terminus	--	--	--
g1025_i3	315	279	461	306	295	332	0.9655585735826241	-0.0794077	normal	XP_008558944.1^PREDICTED: leucine-rich repeat-containing protein 16A [Microplitis demolitor]^88.15%	--	K20493|LRRC16, CARMIL|http://www.genome.jp/dbget-bin/www_bget?ko:K20493	--	KOG4242^LRR^N	PF16000.4^CARMIL C-terminus	--	--	--
g1025_i4	271	264	452	294	240	311	0.989465042470548	-0.0373806	normal	XP_008558944.1^PREDICTED: leucine-rich repeat-containing protein 16A [Microplitis demolitor]^86.32%	--	K20493|LRRC16, CARMIL|http://www.genome.jp/dbget-bin/www_bget?ko:K20493	--	KOG4242^LRR^N	PF16000.4^CARMIL C-terminus	--	--	--
g1025_i5	100	104	185	98	112	99	0.9906798203084101	0.0470901703697253	normal	XP_014297904.1^PREDICTED: G patch domain and KOW motifs-containing protein [Microplitis demolitor]^47.85%	Q21924.1^RecName: Full=G-patch domain and KOW motifs-containing protein homolog 1; AltName: Full=Protein mos-2 homolog^39.31%	K13101|GPKOW|http://www.genome.jp/dbget-bin/www_bget?ko:K13101	GO:0003676^nucleic acid binding^molecular_function;GO:0005634^nucleus^cellular_component	KOG4315^KOW^S	PF12656.6^G-patch domain	--	--	--
g1025_i6	117	100	181	106	100	103	0.9787904989169641	0.098128350892552	normal	XP_014297904.1^PREDICTED: G patch domain and KOW motifs-containing protein [Microplitis demolitor]^47.85%	Q21924.1^RecName: Full=G-patch domain and KOW motifs-containing protein homolog 1; AltName: Full=Protein mos-2 homolog^39.31%	K13101|GPKOW|http://www.genome.jp/dbget-bin/www_bget?ko:K13101	GO:0003676^nucleic acid binding^molecular_function;GO:0005634^nucleus^cellular_component	KOG4315^KOW^S	PF12656.6^G-patch domain	--	--	--
g1025_i7	130	120	260	139	124	132	0.9861413139508121	0.0735859594765659	normal	XP_014297904.1^PREDICTED: G patch domain and KOW motifs-containing protein [Microplitis demolitor]^47.85%	Q21924.1^RecName: Full=G-patch domain and KOW motifs-containing protein homolog 1; AltName: Full=Protein mos-2 homolog^39.31%	K13101|GPKOW|http://www.genome.jp/dbget-bin/www_bget?ko:K13101	GO:0003676^nucleic acid binding^molecular_function;GO:0005634^nucleus^cellular_component	KOG4315^KOW^S	PF12656.6^G-patch domain	--	--	--
g1025_i8	117	114	215	122	140	125	0.982894895655635	-0.0840446	normal	XP_014297904.1^PREDICTED: G patch domain and KOW motifs-containing protein [Microplitis demolitor]^47.85%	Q21924.1^RecName: Full=G-patch domain and KOW motifs-containing protein homolog 1; AltName: Full=Protein mos-2 homolog^39.31%	K13101|GPKOW|http://www.genome.jp/dbget-bin/www_bget?ko:K13101	GO:0003676^nucleic acid binding^molecular_function;GO:0005634^nucleus^cellular_component	KOG4315^KOW^S	PF12656.6^G-patch domain	--	--	--
g1025_i9	10012	8166	10316	9406	8397	7589	0.982894895655635	-0.0519418	normal	QBB01342.1^putative 40S ribosomal protein S5, partial [Cotesia chilonis]^97.7%	P46782.4^RecName: Full=40S ribosomal protein S5; AltName: Full=Small ribosomal subunit protein uS7; Contains: RecName: Full=40S ribosomal protein S5, N-terminally processed >Q5E988.3 RecName: Full=40S ribosomal protein S5; Contains: RecName: Full=40S ribosomal protein S5, N-terminally processed^89.55%	K02989|RP-S5e, RPS5|http://www.genome.jp/dbget-bin/www_bget?ko:K02989	GO:0003729^mRNA binding^molecular_function;GO:0003723^RNA binding^molecular_function;GO:0019843^rRNA binding^molecular_function;GO:0003735^structural constituent of ribosome^molecular_function;GO:0000184^nuclear-transcribed mRNA catabolic process, nonsense-mediated decay^biological_process;GO:0006450^regulation of translational fidelity^biological_process;GO:0000028^ribosomal small subunit assemb…	COG0049|KOG3291^Ribosomal protein S7p/S5e^J	PF00177.20^Ribosomal protein S7p/S5e	--	--	--
g10264_i0	9	0	0	0	0	0	--	--	--	XP_011208240.1^PREDICTED: organic cation transporter protein [Bactrocera dorsalis]^98.73%	O75751.1^RecName: Full=Solute carrier family 22 member 3; AltName: Full=Extraneuronal monoamine transporter; Short=EMT; AltName: Full=Organic cation transporter 3^32.75%	--	GO:0005330^dopamine:sodium symporter activity^molecular_function;GO:0015101^organic cation transmembrane transporter activity^molecular_function;GO:0015651^quaternary ammonium group transmembrane transporter activity^molecular_function;GO:0019534^toxin transmembrane transporter activity^molecular_function;GO:0006855^drug transmembrane transport^biological_process;GO:0051615^histamine uptake^biolo…	--	PF00083.23^Sugar (and other) transporter	--	--	o105-127i134-156o166-185i192-214o218-240i
g10267_i0	189	213	172	207	192	174	0.9499757448022421	-0.184907	normal	CRL21327.1^Ankyrin repeat-containing domain [Penicillium camemberti]^34.27%	--	K04984|TRPA1, ANKTM1|http://www.genome.jp/dbget-bin/www_bget?ko:K04984	--	--	PF12796.6^Ankyrin repeats (3 copies)	--	--	--
g10269_i0	129	5	4	7	8	7	--	--	--	XP_023435715.1^probable spi1-GTP-binding protein [Fusarium fujikuroi IMI 58289] >EGU75825.1 hypothetical protein FOXB_13672 [Fusarium oxysporum Fo5176] >EMT65918.1 Ran-specific GTPase-activating protein 1 [Fusarium oxysporum f. sp. cubense race 4] >ENH75088.1 Ran-specific GTPase-activating protein 1 [Fusarium oxysporum f. sp. cubense race 1] >CCT73637.1 probable spi1-GTP-binding protein [Fusarium…	Q09717.1^RecName: Full=Ran-specific GTPase-activating protein 1; AltName: Full=Ran-binding protein 1; Short=RANBP1; AltName: Full=Spi1-binding protein^74.31%	K15306|RANBP1|http://www.genome.jp/dbget-bin/www_bget?ko:K15306	GO:0005525^GTP binding^molecular_function;GO:0005096^GTPase activator activity^molecular_function;GO:0008536^Ran GTPase binding^molecular_function;GO:0006606^protein import into nucleus^biological_process;GO:0031291^Ran protein signal transduction^biological_process;GO:0006405^RNA export from nucleus^biological_process;GO:0005737^cytoplasm^cellular_component;GO:0005829^cytosol^cellular_component;…	COG5171|KOG0864^RanBP1 domain^U	PF00638.17^RanBP1 domain	--	--	--
g1026_i0	692	629	861	683	479	739	0.9941784821248241	-0.0220116	normal	XP_008547627.1^PREDICTED: coronin-7 isoform X1 [Microplitis demolitor] >XP_008547628.1 PREDICTED: coronin-7 isoform X1 [Microplitis demolitor] >XP_008547629.1 PREDICTED: coronin-7 isoform X1 [Microplitis demolitor]^88.84%	Q0V8F1.1^RecName: Full=Coronin-7; Short=Crn7^31.92%	K18619|CORO7|http://www.genome.jp/dbget-bin/www_bget?ko:K18619	GO:0003779^actin binding^molecular_function;GO:0030041^actin filament polymerization^biological_process;GO:0006895^Golgi to endosome transport^biological_process;GO:0015031^protein transport^biological_process;GO:0031410^cytoplasmic vesicle^cellular_component;GO:0005829^cytosol^cellular_component;GO:0000139^Golgi membrane^cellular_component;GO:0005802^trans-Golgi network^cellular_component	KOG1445^DUF1900^Z	PF16300.4^Type of WD40 repeat	--	--	--
g1026_i1	598	535	713	573	451	590	0.989465042470548	-0.0290248	normal	XP_014300587.1^PREDICTED: coronin-7 isoform X2 [Microplitis demolitor]^89.85%	Q0V8F1.1^RecName: Full=Coronin-7; Short=Crn7^36.17%	K18619|CORO7|http://www.genome.jp/dbget-bin/www_bget?ko:K18619	GO:0003779^actin binding^molecular_function;GO:0030041^actin filament polymerization^biological_process;GO:0006895^Golgi to endosome transport^biological_process;GO:0015031^protein transport^biological_process;GO:0031410^cytoplasmic vesicle^cellular_component;GO:0005829^cytosol^cellular_component;GO:0000139^Golgi membrane^cellular_component;GO:0005802^trans-Golgi network^cellular_component	KOG1445^DUF1900^Z	PF16300.4^Type of WD40 repeat	--	--	--
g1026_i2	88	82	121	86	72	98	0.989465042470548	-0.0550521	normal	XP_008547627.1^PREDICTED: coronin-7 isoform X1 [Microplitis demolitor] >XP_008547628.1 PREDICTED: coronin-7 isoform X1 [Microplitis demolitor] >XP_008547629.1 PREDICTED: coronin-7 isoform X1 [Microplitis demolitor]^99.5%	Q0V8F1.1^RecName: Full=Coronin-7; Short=Crn7^42.35%	K18619|CORO7|http://www.genome.jp/dbget-bin/www_bget?ko:K18619	GO:0003779^actin binding^molecular_function;GO:0030041^actin filament polymerization^biological_process;GO:0006895^Golgi to endosome transport^biological_process;GO:0015031^protein transport^biological_process;GO:0031410^cytoplasmic vesicle^cellular_component;GO:0005829^cytosol^cellular_component;GO:0000139^Golgi membrane^cellular_component;GO:0005802^trans-Golgi network^cellular_component	KOG1445^DUF1900^Z	PF16300.4^Type of WD40 repeat	--	--	--
g10270_i0	135	0	5	1	8	24	0.785821706661211	2.05884590280727	normal	RYC93312.1^hypothetical protein BFJ63_vAg3909 [Fusarium oxysporum f. sp. narcissi]^100.0%	Q01302.2^RecName: Full=Clock-controlled protein 6^47.62%	--	GO:0005199^structural constituent of cell wall^molecular_function;GO:0031505^fungal-type cell wall organization^biological_process;GO:0009277^fungal-type cell wall^cellular_component	--	--	--	SignalP-TM	i50-72o189-211i
g10272_i0	21	18	39	71	33	26	0.528679158417183	-1.01571	normal	XP_008550569.1^PREDICTED: tetratricopeptide repeat protein 25-like [Microplitis demolitor]^83.12%	--	--	--	--	PF14853.5^Fis1 C-terminal tetratricopeptide repeat	--	--	--
g10274_i0	44	5	4	8	8	9	0.897621157773124	1.01282910278831	normal	CAA30026.1^alpha-tubulin, partial [Homo sapiens] >CAA28453.1 unnamed protein product, partial [Macaca fascicularis] >BAE34732.1 unnamed protein product, partial [Mus musculus] >ELV10669.1 Tubulin alpha-4A chain, partial [Tupaia chinensis] >RLQ75634.1 TUBA4A, partial [Cricetulus griseus]^100.0%	P68366.1^RecName: Full=Tubulin alpha-4A chain; AltName: Full=Alpha-tubulin 1; AltName: Full=Testis-specific alpha-tubulin; AltName: Full=Tubulin H2-alpha; AltName: Full=Tubulin alpha-1 chain >P68367.1 RecName: Full=Tubulin alpha-4A chain; AltName: Full=Alpha-tubulin 1; AltName: Full=Testis-specific alpha-tubulin; AltName: Full=Tubulin alpha-1 chain >P68368.1 RecName: Full=Tubulin alpha-4A chain; …	K07374|TUBA|http://www.genome.jp/dbget-bin/www_bget?ko:K07374	GO:0005525^GTP binding^molecular_function;GO:0003924^GTPase activity^molecular_function;GO:0019901^protein kinase binding^molecular_function;GO:0005200^structural constituent of cytoskeleton^molecular_function;GO:0097711^ciliary basal body-plasma membrane docking^biological_process;GO:0000086^G2/M transition of mitotic cell cycle^biological_process;GO:0000226^microtubule cytoskeleton organization…	COG5023|KOG1376^Tubulin is the major constituent of microtubules. It binds two moles of GTP, one at an exchangeable site on the beta chain and one at a non-exchangeable site on the alpha chain (By similarity)^Z	PF03953.16^Tubulin C-terminal domain	--	--	--
g10275_i0	49	0	0	0	11	20	0.986472982181741	0.627313061443723	normal	RGP68161.1^26s protease regulatory subunit 6b [Fusarium longipes]^98.85%	P78578.1^RecName: Full=26S proteasome regulatory subunit 6B homolog^92.63%	K03063|PSMC4, RPT3|http://www.genome.jp/dbget-bin/www_bget?ko:K03063	GO:0005524^ATP binding^molecular_function;GO:0036402^proteasome-activating ATPase activity^molecular_function;GO:0030163^protein catabolic process^biological_process;GO:0005737^cytoplasm^cellular_component;GO:0005634^nucleus^cellular_component;GO:0000502^proteasome complex^cellular_component	COG1222|KOG0727^26s protease regulatory subunit 6b^O	PF00004.28^ATPase family associated with various cellular activities (AAA)	--	--	--
g10276_i0	4	0	0	0	0	4	--	--	--	--	--	--	--	--	PF01683.17^EB module	--	--	i7-29o
g10278_i0	0	0	3	0	0	0	--	--	--	XP_014295381.1^PREDICTED: speckle-type POZ protein B-like, partial [Microplitis demolitor]^41.48%	P34568.2^RecName: Full=BTB and MATH domain-containing protein 43; AltName: Full=HIB homolog^30.04%	K10523|SPOP|http://www.genome.jp/dbget-bin/www_bget?ko:K10523	GO:0031625^ubiquitin protein ligase binding^molecular_function;GO:0043161^proteasome-mediated ubiquitin-dependent protein catabolic process^biological_process;GO:0016567^protein ubiquitination^biological_process;GO:0030162^regulation of proteolysis^biological_process;GO:0006511^ubiquitin-dependent protein catabolic process^biological_process;GO:0005737^cytoplasm^cellular_component;GO:0005634^nucl…	KOG1987^Speckle-type poz protein^D	PF00651.30^BTB/POZ domain	--	--	--
g10279_i0	58	41	65	45	15	51	0.9379273121878199	0.362801904446886	normal	XP_014297351.1^PREDICTED: uncharacterized protein LOC103575223 [Microplitis demolitor]^74.58%	--	--	--	--	--	--	--	--
g1027_i0	209	277	368	218	261	232	0.9996745041102422	0.00120429412966874	normal	XP_008553465.1^PREDICTED: nucleolar MIF4G domain-containing protein 1 homolog [Microplitis demolitor]^74.69%	Q9W020.1^RecName: Full=Nucleolar MIF4G domain-containing protein 1 homolog^42.88%	K17583|NOM1|http://www.genome.jp/dbget-bin/www_bget?ko:K17583	GO:0003723^RNA binding^molecular_function;GO:0042274^ribosomal small subunit biogenesis^biological_process;GO:0005730^nucleolus^cellular_component	KOG2141^MA3^T	PF02847.16^MA3 domain	--	--	--
g1027_i1	212	277	386	224	275	224	0.9996745041102422	0.00369423959950872	normal	XP_008553465.1^PREDICTED: nucleolar MIF4G domain-containing protein 1 homolog [Microplitis demolitor]^74.69%	Q9W020.1^RecName: Full=Nucleolar MIF4G domain-containing protein 1 homolog^42.88%	K17583|NOM1|http://www.genome.jp/dbget-bin/www_bget?ko:K17583	GO:0003723^RNA binding^molecular_function;GO:0042274^ribosomal small subunit biogenesis^biological_process;GO:0005730^nucleolus^cellular_component	KOG2141^MA3^T	PF02847.16^MA3 domain	--	--	--
g1027_i10	238	194	271	231	185	182	0.9996745041102422	0.00413269659010386	normal	XP_008553472.1^PREDICTED: SWI/SNF-related matrix-associated actin-dependent regulator of chromatin subfamily A-like protein 1 [Microplitis demolitor] >XP_008553473.1 PREDICTED: SWI/SNF-related matrix-associated actin-dependent regulator of chromatin subfamily A-like protein 1 [Microplitis demolitor]^71.15%	Q9TTA5.2^RecName: Full=SWI/SNF-related matrix-associated actin-dependent regulator of chromatin subfamily A-like protein 1; AltName: Full=HepA-related protein; AltName: Full=Sucrose nonfermenting protein 2-like 1^40.35%	K14440|SMARCAL1, HARP|http://www.genome.jp/dbget-bin/www_bget?ko:K14440	GO:0036310^annealing helicase activity^molecular_function;GO:0005524^ATP binding^molecular_function;GO:0008094^DNA-dependent ATPase activity^molecular_function;GO:0004386^helicase activity^molecular_function;GO:0006974^cellular response to DNA damage stimulus^biological_process;GO:0006259^DNA metabolic process^biological_process;GO:0006281^DNA repair^biological_process;GO:0036292^DNA rewinding^bi…	COG0553|KOG1000^HELICc^B	PF07443.12^HepA-related protein (HARP)	--	--	--
g1027_i2	167	137	380	218	114	218	0.99930319755076	0.0117188447927258	normal	XP_014299239.1^PREDICTED: F-BAR domain only protein 2 isoform X1 [Microplitis demolitor]^92.31%	--	K20042|FCHO|http://www.genome.jp/dbget-bin/www_bget?ko:K20042	--	KOG2398^FCH domain only protein 2-like^D	PF05478.10^Prominin	--	--	--
g1027_i3	189	147	381	206	144	298	0.9715605482561909	-0.145039	normal	XP_014299239.1^PREDICTED: F-BAR domain only protein 2 isoform X1 [Microplitis demolitor]^92.31%	--	K20042|FCHO|http://www.genome.jp/dbget-bin/www_bget?ko:K20042	--	KOG2398^FCH domain only protein 2-like^D	PF05478.10^Prominin	--	--	--
g1027_i4	555	292	879	689	347	536	0.9691332979018109	-0.145572	normal	XP_014299239.1^PREDICTED: F-BAR domain only protein 2 isoform X1 [Microplitis demolitor]^94.95%	Q0JRZ9.2^RecName: Full=F-BAR domain only protein 2^45.79%	K20042|FCHO|http://www.genome.jp/dbget-bin/www_bget?ko:K20042	GO:0008092^cytoskeletal protein binding^molecular_function;GO:0042802^identical protein binding^molecular_function;GO:0008017^microtubule binding^molecular_function;GO:0035091^phosphatidylinositol binding^molecular_function;GO:0005546^phosphatidylinositol-4,5-bisphosphate binding^molecular_function;GO:0001786^phosphatidylserine binding^molecular_function;GO:0005543^phospholipid binding^molecular_…	KOG2398^FCH domain only protein 2-like^D	PF00611.22^Fes/CIP4, and EFC/F-BAR homology domain	--	--	--
g1027_i5	317	266	653	361	249	502	0.9673207792917471	-0.137539	normal	XP_014299239.1^PREDICTED: F-BAR domain only protein 2 isoform X1 [Microplitis demolitor]^94.95%	Q0JRZ9.2^RecName: Full=F-BAR domain only protein 2^45.79%	K20042|FCHO|http://www.genome.jp/dbget-bin/www_bget?ko:K20042	GO:0008092^cytoskeletal protein binding^molecular_function;GO:0042802^identical protein binding^molecular_function;GO:0008017^microtubule binding^molecular_function;GO:0035091^phosphatidylinositol binding^molecular_function;GO:0005546^phosphatidylinositol-4,5-bisphosphate binding^molecular_function;GO:0001786^phosphatidylserine binding^molecular_function;GO:0005543^phospholipid binding^molecular_…	KOG2398^FCH domain only protein 2-like^D	PF00611.22^Fes/CIP4, and EFC/F-BAR homology domain	--	--	--
g1027_i8	165	131	302	162	111	230	0.997667655162016	-0.0258326	normal	XP_014299239.1^PREDICTED: F-BAR domain only protein 2 isoform X1 [Microplitis demolitor]^94.98%	Q0JRZ9.2^RecName: Full=F-BAR domain only protein 2^45.79%	K20042|FCHO|http://www.genome.jp/dbget-bin/www_bget?ko:K20042	GO:0008092^cytoskeletal protein binding^molecular_function;GO:0042802^identical protein binding^molecular_function;GO:0008017^microtubule binding^molecular_function;GO:0035091^phosphatidylinositol binding^molecular_function;GO:0005546^phosphatidylinositol-4,5-bisphosphate binding^molecular_function;GO:0001786^phosphatidylserine binding^molecular_function;GO:0005543^phospholipid binding^molecular_…	KOG2398^FCH domain only protein 2-like^D	PF00611.22^Fes/CIP4, and EFC/F-BAR homology domain	--	--	--
g10280_i0	20	7	8	42	5	11	0.906713906101708	-0.835438	normal	--	--	--	--	--	PF05320.11^Poxvirus DNA-directed RNA polymerase 19 kDa subunit	--	--	--
g10281_i0	14	3	8	10	4	3	--	--	--	--	--	--	--	--	PF05320.11^Poxvirus DNA-directed RNA polymerase 19 kDa subunit	--	--	--
g10282_i0	5	16	28	8	0	8	--	--	--	ACJ50158.1^transposase [Glyptapanteles indiensis]^72.58%	--	--	--	--	PF09849.8^Uncharacterized protein conserved in bacteria (DUF2076)	--	--	--
g10286_i0	7	0	4	0	0	0	--	--	--	XP_013174537.1^PREDICTED: cytosolic Fe-S cluster assembly factor NUBP2 homolog [Papilio xuthus]^94.94%	Q76NZ7.1^RecName: Full=Cytosolic Fe-S cluster assembly factor NUBP2 homolog^43.39%	--	GO:0051539^4 iron, 4 sulfur cluster binding^molecular_function;GO:0005524^ATP binding^molecular_function;GO:0051536^iron-sulfur cluster binding^molecular_function;GO:0046872^metal ion binding^molecular_function;GO:0016226^iron-sulfur cluster assembly^biological_process;GO:0005829^cytosol^cellular_component	COG0489|KOG3022^Component of the cytosolic iron-sulfur (Fe S) protein assembly (CIA) machinery. Required for maturation of extramitochondrial Fe-S proteins. The NBP35-CFD1 heterotetramer forms a Fe-S scaffold complex, mediating the de novo assembly of an Fe-S cluster and its transfer to target apoproteins^D	PF10609.8^NUBPL iron-transfer P-loop NTPase	--	--	--
g10287_i0	219	12	0	17	24	41	0.857738578431398	1.4740127063000898	normal	EXM04684.1^hypothetical protein FOIG_04869 [Fusarium oxysporum f. sp. cubense tropical race 4 54006]^98.67%	--	K00737|MGAT3|http://www.genome.jp/dbget-bin/www_bget?ko:K00737	--	--	PF04724.12^Glycosyltransferase family 17	GT17	SignalP-TM	i7-24o
g10289_i0	43	6	12	16	0	19	0.9567594713209571	0.738425796249087	normal	XP_018233477.1^GTP-binding protein ypt5 [Fusarium oxysporum f. sp. lycopersici 4287] >XP_018742703.1 GTP-binding protein ypt5 [Fusarium verticillioides 7600] >XP_023424929.1 probable GTP-binding protein ypt5 [Fusarium fujikuroi IMI 58289] >EMT61382.1 GTP-binding protein ypt5 [Fusarium oxysporum f. sp. cubense race 4] >CCT62848.1 probable GTP-binding protein ypt5 [Fusarium fujikuroi IMI 58289] >EW…	P36586.1^RecName: Full=GTP-binding protein ypt5^74.5%	K07889|RAB5C|http://www.genome.jp/dbget-bin/www_bget?ko:K07889	GO:0005525^GTP binding^molecular_function;GO:0003924^GTPase activity^molecular_function;GO:0006897^endocytosis^biological_process;GO:0034058^endosomal vesicle fusion^biological_process;GO:0006886^intracellular protein transport^biological_process;GO:0006623^protein targeting to vacuole^biological_process;GO:0032482^Rab protein signal transduction^biological_process;GO:0033157^regulation of intrac…	KOG0092^RAB^U	PF00071.21^Ras family	--	--	--
g1028_i0	705	932	1425	1004	762	998	0.924021125861955	-0.116799	normal	QBB01389.1^putative laminin subunit beta-1, partial [Cotesia chilonis]^93.01%	P11046.4^RecName: Full=Laminin subunit beta-1; AltName: Full=Laminin B1 chain; Flags: Precursor^48.39%	K05636|LAMB1|http://www.genome.jp/dbget-bin/www_bget?ko:K05636	GO:0048513^animal organ development^biological_process;GO:0070831^basement membrane assembly^biological_process;GO:0071711^basement membrane organization^biological_process;GO:0055013^cardiac muscle cell development^biological_process;GO:0033627^cell adhesion mediated by integrin^biological_process;GO:0016477^cell migration^biological_process;GO:0050829^defense response to Gram-negative bacterium…	KOG0994^LamNT^W	PF00053.23^Laminin EGF domain	--	--	--
g10291_i0	29	12	0	14	16	16	0.991629575465223	-0.204919	normal	EMT61982.1^hypothetical protein FOC4_g10015057 [Fusarium oxysporum f. sp. cubense race 4] >EXM11183.1 hypothetical protein FOIG_00981 [Fusarium oxysporum f. sp. cubense tropical race 4 54006] >RKK81454.1 hypothetical protein BFJ69_g3734 [Fusarium oxysporum]^100.0%	D4B5D4.1^RecName: Full=Cell surface Cu-only superoxide dismutase ARB_03674; Flags: Precursor^37.62%	--	GO:0046872^metal ion binding^molecular_function;GO:0004784^superoxide dismutase activity^molecular_function;GO:0009405^pathogenesis^biological_process;GO:0031225^anchored component of membrane^cellular_component;GO:0005618^cell wall^cellular_component;GO:0005576^extracellular region^cellular_component;GO:0005886^plasma membrane^cellular_component	--	PF00080.19^Copper/zinc superoxide dismutase (SODC)	--	--	--
g10292_i0	23	4	4	12	0	24	--	--	--	XP_018240078.1^hypothetical protein FOXG_05086 [Fusarium oxysporum f. sp. lycopersici 4287] >EGU82806.1 hypothetical protein FOXB_06609 [Fusarium oxysporum Fo5176] >EMT63279.1 Protein UPS2, mitochondrial [Fusarium oxysporum f. sp. cubense race 4] >ENH67644.1 Protein UPS2, mitochondrial [Fusarium oxysporum f. sp. cubense race 1] >EWY90324.1 hypothetical protein FOYG_07880 [Fusarium oxysporum FOSC …	Q9Y3B1.2^RecName: Full=PRELI domain containing protein 3B; AltName: Full=Protein slowmo homolog 2^32.94%	--	GO:1990050^phosphatidic acid transporter activity^molecular_function;GO:0015914^phospholipid transport^biological_process;GO:0005758^mitochondrial intermembrane space^cellular_component	KOG3336^PRELI-like family^U	PF04707.13^PRELI-like family	--	--	--
g10296_i0	3258	3007	4316	3276	2679	2622	0.9610283391110981	0.0624206118574057	normal	XP_008560424.1^PREDICTED: ADP-ribosylation factor-like protein 8B-A [Microplitis demolitor] >XP_008560425.1 PREDICTED: ADP-ribosylation factor-like protein 8B-A [Microplitis demolitor]^100.0%	Q6NZW8.1^RecName: Full=ADP-ribosylation factor-like protein 8B-A^91.21%	K07955|ARL8|http://www.genome.jp/dbget-bin/www_bget?ko:K07955	GO:0005525^GTP binding^molecular_function;GO:0007049^cell cycle^biological_process;GO:0051301^cell division^biological_process;GO:0007059^chromosome segregation^biological_process;GO:0031902^late endosome membrane^cellular_component;GO:0005765^lysosomal membrane^cellular_component;GO:0005819^spindle^cellular_component;GO:0005774^vacuolar membrane^cellular_component	KOG0075^ARF^U	PF00025.20^ADP-ribosylation factor family	--	--	--
g10299_i0	0	0	10	0	0	5	--	--	--	--	--	--	--	--	--	--	--	--
g1029_i0	10467	11129	18921	13022	11931	13084	0.371270804207413	-0.183256	normal	XP_008544136.1^PREDICTED: tetratricopeptide repeat protein 39B [Microplitis demolitor] >XP_008544137.1 PREDICTED: tetratricopeptide repeat protein 39B [Microplitis demolitor]^88.22%	Q5XHH9.1^RecName: Full=Tetratricopeptide repeat protein 39B; Short=TPR repeat protein 39B^43.29%	--	GO:0006629^lipid metabolic process^biological_process	KOG3783^Pfam:IML2^S	PF10300.8^Protein of unknown function (DUF3808)	--	--	--
g1029_i1	9971	10581	17820	12496	11089	12370	0.346045402020299	-0.177854	normal	XP_008544136.1^PREDICTED: tetratricopeptide repeat protein 39B [Microplitis demolitor] >XP_008544137.1 PREDICTED: tetratricopeptide repeat protein 39B [Microplitis demolitor]^88.16%	Q5XHH9.1^RecName: Full=Tetratricopeptide repeat protein 39B; Short=TPR repeat protein 39B^44.15%	--	GO:0006629^lipid metabolic process^biological_process	KOG3783^Pfam:IML2^S	PF10300.8^Protein of unknown function (DUF3808)	--	--	--
g1029_i2	6938	6843	11886	8026	7677	8390	0.3636050009599	-0.181738	normal	XP_008544136.1^PREDICTED: tetratricopeptide repeat protein 39B [Microplitis demolitor] >XP_008544137.1 PREDICTED: tetratricopeptide repeat protein 39B [Microplitis demolitor]^82.67%	Q5SRH9.1^RecName: Full=Tetratricopeptide repeat protein 39A; Short=TPR repeat protein 39A; AltName: Full=Differentially expressed in MCF7 with estradiol protein 6; Short=DEME-6^38.57%	--	--	KOG3783^Pfam:IML2^S	PF10300.8^Protein of unknown function (DUF3808)	--	--	--
g102_i0	878	916	1422	956	973	897	0.9499757448022421	-0.0791467	normal	XP_008558499.1^PREDICTED: DNA polymerase theta isoform X1 [Microplitis demolitor]^73.98%	O18475.1^RecName: Full=DNA polymerase theta; AltName: Full=Mutagen-sensitive protein 308^33.58%	K02349|POLQ|http://www.genome.jp/dbget-bin/www_bget?ko:K02349	GO:0051575^5'-deoxyribose-5-phosphate lyase activity^molecular_function;GO:0005524^ATP binding^molecular_function;GO:0016887^ATPase activity^molecular_function;GO:0003677^DNA binding^molecular_function;GO:0003887^DNA-directed DNA polymerase activity^molecular_function;GO:0004386^helicase activity^molecular_function;GO:0006281^DNA repair^biological_process;GO:0006261^DNA-dependent DNA replication^…	COG0749|COG1204|KOG0950^POLAc^L	PF00476.19^DNA polymerase family A	--	--	--
g102_i1	15	9	12	7	16	10	--	--	--	XP_008558527.1^PREDICTED: ankyrin repeat, SAM and basic leucine zipper domain-containing protein 1 isoform X1 [Microplitis demolitor]^75.54%	--	K18410|ASZ1, GASZ|http://www.genome.jp/dbget-bin/www_bget?ko:K18410	--	COG0666|KOG0504^Ankyrin repeat^S	PF00536.29^SAM domain (Sterile alpha motif)	--	--	--
g10300_i0	37	9	3	7	13	9	0.9510559675527209	0.667247184837236	normal	NP_033859.1^V-type proton ATPase 16 kDa proteolipid subunit isoform b [Mus musculus] >NP_570836.1 V-type proton ATPase 16 kDa proteolipid subunit [Rattus norvegicus] >NP_001348461.1 V-type proton ATPase 16 kDa proteolipid subunit isoform b [Mus musculus] >XP_006245960.1 PREDICTED: V-type proton ATPase 16 kDa proteolipid subunit isoform X1 [Rattus norvegicus] >XP_021041947.1 V-type proton ATPase 1…	P63081.1^RecName: Full=V-type proton ATPase 16 kDa proteolipid subunit; Short=V-ATPase 16 kDa proteolipid subunit; AltName: Full=Vacuolar proton pump 16 kDa proteolipid subunit >P63082.1 RecName: Full=V-type proton ATPase 16 kDa proteolipid subunit; Short=V-ATPase 16 kDa proteolipid subunit; AltName: Full=PL16; AltName: Full=Vacuolar proton pump 16 kDa proteolipid subunit^100.0%	K02155|ATPeV0C, ATP6L|http://www.genome.jp/dbget-bin/www_bget?ko:K02155	GO:0042625^ATPase-coupled ion transmembrane transporter activity^molecular_function;GO:0046961^proton-transporting ATPase activity, rotational mechanism^molecular_function;GO:0015991^ATP hydrolysis coupled proton transport^biological_process;GO:0005794^Golgi apparatus^cellular_component;GO:0016021^integral component of membrane^cellular_component;GO:0005764^lysosome^cellular_component;GO:0033179^…	COG0636|KOG0232^ATPase, H transporting, lysosomal V0 subunit C^C	PF00137.20^ATP synthase subunit C	--	SignalP-TM	i13-35o55-77i90-112o127-149i
g10301_i0	100	8	0	0	3	24	0.8441853523980041	2.0213651521411498	normal	XP_002619840.1^hypothetical protein CLUG_00999 [Clavispora lusitaniae ATCC 42720] >EEQ36876.1 hypothetical protein CLUG_00999 [Clavispora lusitaniae ATCC 42720]^38.1%	--	--	--	--	PF06363.10^Picornaviridae P3A protein	--	SignalP-TM	i21-43o
g10304_i0	34	5	0	4	2	6	--	--	--	XP_009254954.1^hypothetical protein FPSE_03560 [Fusarium pseudograminearum CS3096] >XP_011323985.1 cell division control protein 42 [Fusarium graminearum PH-1] >XP_018246722.1 cell division control protein 42 [Fusarium oxysporum f. sp. lycopersici 4287] >XP_018246723.1 cell division control protein 42 [Fusarium oxysporum f. sp. lycopersici 4287] >XP_018246724.1 cell division control protein 42 [F…	Q01112.1^RecName: Full=Cell division control protein 42 homolog; AltName: Full=CDC42Sp; Flags: Precursor^86.32%	K04393|CDC42|http://www.genome.jp/dbget-bin/www_bget?ko:K04393	GO:0005525^GTP binding^molecular_function;GO:0003924^GTPase activity^molecular_function;GO:0019901^protein kinase binding^molecular_function;GO:0030036^actin cytoskeleton organization^biological_process;GO:0007015^actin filament organization^biological_process;GO:0032488^Cdc42 protein signal transduction^biological_process;GO:0007049^cell cycle^biological_process;GO:0051301^cell division^biologic…	COG1100|KOG0393^cell division control protein 42^Z	PF00071.21^Ras family	--	--	--
g10305_i0	2815	2790	3773	2948	2617	2459	0.9943852603569872	-0.0151599	normal	XP_008547940.1^PREDICTED: vacuolar protein sorting-associated protein 28 homolog [Microplitis demolitor]^94.81%	Q9V359.1^RecName: Full=Vacuolar protein sorting-associated protein 28 homolog; AltName: Full=ESCRT-I complex subunit VPS28^71.5%	K12184|VPS28|http://www.genome.jp/dbget-bin/www_bget?ko:K12184	GO:0044877^protein-containing complex binding^molecular_function;GO:0030036^actin cytoskeleton organization^biological_process;GO:0097352^autophagosome maturation^biological_process;GO:0006914^autophagy^biological_process;GO:0048749^compound eye development^biological_process;GO:0009792^embryo development ending in birth or egg hatching^biological_process;GO:0032509^endosome transport via multive…	KOG3284^VPS28 protein^U	PF03997.11^VPS28 protein	--	--	--
g10307_i0	8	2	16	8	0	4	--	--	--	XP_013164207.1^PREDICTED: NADH-cytochrome b5 reductase 2-like [Papilio xuthus]^90.2%	Q2UKB8.1^RecName: Full=NADH-cytochrome b5 reductase 2; AltName: Full=Mitochondrial cytochrome b reductase^27.03%	K00326|E1.6.2.2|http://www.genome.jp/dbget-bin/www_bget?ko:K00326	GO:0004128^cytochrome-b5 reductase activity, acting on NAD(P)H^molecular_function;GO:0034599^cellular response to oxidative stress^biological_process;GO:0006696^ergosterol biosynthetic process^biological_process;GO:0031307^integral component of mitochondrial outer membrane^cellular_component;GO:0005758^mitochondrial intermembrane space^cellular_component	COG0543|KOG0534^Oxidoreductase FAD-binding domain^CH	PF00175.20^Oxidoreductase NAD-binding domain	--	--	--
g10308_i0	0	0	0	192	0	7	0.26180795496070297	-8.65392	normal	XP_028031445.1^bilin-binding protein-like [Bombyx mandarina]^68.72%	Q00630.1^RecName: Full=Insecticyanin-B; Short=INS-b; AltName: Full=Blue biliprotein; Flags: Precursor^45.69%	K03098|APOD|http://www.genome.jp/dbget-bin/www_bget?ko:K03098	GO:0031409^pigment binding^molecular_function;GO:0005576^extracellular region^cellular_component	COG3040|KOG4824^Lipocalin-like domain^M	PF00061.22^Lipocalin / cytosolic fatty-acid binding protein family	--	--	--
g1030_i0	688	653	1106	788	628	892	0.7589480102385441	-0.171916	normal	XP_008547123.1^PREDICTED: protein ECT2 isoform X1 [Microplitis demolitor]^88.12%	Q07139.2^RecName: Full=Protein ECT2; AltName: Full=Epithelial cell-transforming sequence 2 oncogene^31.18%	--	GO:0005096^GTPase activator activity^molecular_function;GO:0042803^protein homodimerization activity^molecular_function;GO:0017048^Rho GTPase binding^molecular_function;GO:0005089^Rho guanyl-nucleotide exchange factor activity^molecular_function;GO:0090630^activation of GTPase activity^biological_process;GO:0032147^activation of protein kinase activity^biological_process;GO:0070830^bicellular tig…	COG5422|KOG3524^BRCT^T	PF00621.19^RhoGEF domain	--	--	--
g1030_i1	838	782	1356	973	780	1122	0.6268936241703671	-0.208354	normal	XP_008547127.1^PREDICTED: protein ECT2 isoform X4 [Microplitis demolitor]^98.33%	Q07139.2^RecName: Full=Protein ECT2; AltName: Full=Epithelial cell-transforming sequence 2 oncogene^43.84%	--	GO:0005096^GTPase activator activity^molecular_function;GO:0042803^protein homodimerization activity^molecular_function;GO:0017048^Rho GTPase binding^molecular_function;GO:0005089^Rho guanyl-nucleotide exchange factor activity^molecular_function;GO:0090630^activation of GTPase activity^biological_process;GO:0032147^activation of protein kinase activity^biological_process;GO:0070830^bicellular tig…	COG5422^BRCT^T	PF00621.19^RhoGEF domain	--	--	--
g1030_i2	707	682	1114	831	632	916	0.737068051388222	-0.17799	normal	XP_008547123.1^PREDICTED: protein ECT2 isoform X1 [Microplitis demolitor]^87.99%	Q07139.2^RecName: Full=Protein ECT2; AltName: Full=Epithelial cell-transforming sequence 2 oncogene^31.18%	--	GO:0005096^GTPase activator activity^molecular_function;GO:0042803^protein homodimerization activity^molecular_function;GO:0017048^Rho GTPase binding^molecular_function;GO:0005089^Rho guanyl-nucleotide exchange factor activity^molecular_function;GO:0090630^activation of GTPase activity^biological_process;GO:0032147^activation of protein kinase activity^biological_process;GO:0070830^bicellular tig…	COG5422|KOG3524^BRCT^T	PF00621.19^RhoGEF domain	--	--	--
g1030_i3	555	537	878	667	524	701	0.6383462025058829	-0.195624	normal	XP_008547123.1^PREDICTED: protein ECT2 isoform X1 [Microplitis demolitor]^98.81%	Q07139.2^RecName: Full=Protein ECT2; AltName: Full=Epithelial cell-transforming sequence 2 oncogene^45.36%	--	GO:0005096^GTPase activator activity^molecular_function;GO:0042803^protein homodimerization activity^molecular_function;GO:0017048^Rho GTPase binding^molecular_function;GO:0005089^Rho guanyl-nucleotide exchange factor activity^molecular_function;GO:0090630^activation of GTPase activity^biological_process;GO:0032147^activation of protein kinase activity^biological_process;GO:0070830^bicellular tig…	COG5422|KOG3524^BRCT^T	PF00621.19^RhoGEF domain	--	--	--
g1030_i4	144	135	281	155	138	238	0.930388150328284	-0.203881	normal	XP_008547123.1^PREDICTED: protein ECT2 isoform X1 [Microplitis demolitor]^76.38%	Q9H8V3.4^RecName: Full=Protein ECT2; AltName: Full=Epithelial cell-transforming sequence 2 oncogene^38.33%	--	GO:0005096^GTPase activator activity^molecular_function;GO:0042803^protein homodimerization activity^molecular_function;GO:0005089^Rho guanyl-nucleotide exchange factor activity^molecular_function;GO:0090630^activation of GTPase activity^biological_process;GO:0032147^activation of protein kinase activity^biological_process;GO:0070830^bicellular tight junction assembly^biological_process;GO:000090…	COG5422^BRCT^T	PF12738.6^twin BRCT domain	--	--	--
g10311_i0	79	2	10	22	4	47	0.989465042470548	0.291277687209547	normal	EGU85562.1^hypothetical protein FOXB_03923 [Fusarium oxysporum Fo5176]^99.09%	Q75BG6.1^RecName: Full=J domain-containing protein 1^31.87%	--	GO:0005737^cytoplasm^cellular_component;GO:0016021^integral component of membrane^cellular_component;GO:0031966^mitochondrial membrane^cellular_component	--	PF00226.30^DnaJ domain	--	--	i226-248o
g10313_i0	25	8	38	22	20	25	0.9816219209083241	-0.222434	normal	XP_008550749.1^PREDICTED: tubulin polyglutamylase complex subunit 2 [Microplitis demolitor]^83.97%	--	K16605|TPGS2|http://www.genome.jp/dbget-bin/www_bget?ko:K16605	--	--	PF09346.9^SMI1 / KNR4 family (SUKH-1)	--	--	--
g10317_i0	8181	6927	10578	7230	5911	6194	0.630797444823399	0.16854418565411702	normal	XP_008545179.1^PREDICTED: NADH dehydrogenase [ubiquinone] iron-sulfur protein 4, mitochondrial [Microplitis demolitor]^81.68%	O43181.1^RecName: Full=NADH dehydrogenase^56.0%	K03937|NDUFS4|http://www.genome.jp/dbget-bin/www_bget?ko:K03937	GO:0008137^NADH dehydrogenase (ubiquinone) activity^molecular_function;GO:0007420^brain development^biological_process;GO:0019933^cAMP-mediated signaling^biological_process;GO:0045333^cellular respiration^biological_process;GO:0006120^mitochondrial electron transport, NADH to ubiquinone^biological_process;GO:0032981^mitochondrial respiratory chain complex I assembly^biological_process;GO:0048146^…	KOG3389^ETC complex I subunit conserved region^C	PF04800.11^ETC complex I subunit conserved region	--	--	--
g10318_i0	21	16	29	33	15	34	0.876711789687596	-0.546496	normal	EOB13583.1^hypothetical protein NBO_66g0042 [Nosema bombycis CQ1]^74.72%	--	--	--	--	PF00498.25^FHA domain	--	--	--
g10318_i1	20	30	49	57	8	24	0.994982955117984	-0.0910172	normal	EOB13583.1^hypothetical protein NBO_66g0042 [Nosema bombycis CQ1]^78.74%	--	--	--	--	PF00498.25^FHA domain	--	--	--
g1031_i0	16	35	76	33	31	84	0.9011767979689109	-0.544156	normal	XP_026830969.1^uncharacterized protein LOC113563505, partial [Ooceraea biroi]^62.6%	P04323.1^RecName: Full=Retrovirus-related Pol polyprotein from transposon 17.6; Includes: RecName: Full=Protease; Includes: RecName: Full=Reverse transcriptase; Includes: RecName: Full=Endonuclease^48.41%	--	GO:0004190^aspartic-type endopeptidase activity^molecular_function;GO:0004519^endonuclease activity^molecular_function;GO:0003676^nucleic acid binding^molecular_function;GO:0003964^RNA-directed DNA polymerase activity^molecular_function;GO:0015074^DNA integration^biological_process	COG2801|KOG0017^Reverse transcriptase (RNA-dependent DNA polymerase)^L	PF00078.26^Reverse transcriptase (RNA-dependent DNA polymerase)	--	--	--
g10322_i0	0	0	4	0	0	0	--	--	--	XP_013170444.1^PREDICTED: U3 small nucleolar RNA-associated protein 12-like [Papilio xuthus]^91.86%	--	--	--	KOG0306^DOM34-interacting protein^A	PF12894.6^Anaphase-promoting complex subunit 4 WD40 domain	--	--	--
g10324_i0	4	23	18	13	8	8	--	--	--	XP_014296291.1^PREDICTED: vitellogenin-5-like [Microplitis demolitor]^30.51%	--	--	--	--	--	--	--	--
g10325_i0	0	8	0	0	0	0	--	--	--	--	--	--	--	--	--	--	--	--
g1032_i0	107	199	234	130	141	165	0.990441456866914	0.0533219680197113	normal	XP_008557959.1^PREDICTED: probable serine/threonine-protein kinase mkcB isoform X1 [Microplitis demolitor] >XP_008557967.1 PREDICTED: probable serine/threonine-protein kinase mkcB isoform X1 [Microplitis demolitor] >XP_008557975.1 PREDICTED: probable serine/threonine-protein kinase mkcB isoform X1 [Microplitis demolitor] >XP_008557983.1 PREDICTED: probable serine/threonine-protein kinase mkcB iso…	Q9W0K4.2^RecName: Full=Protein bric-a-brac 2^54.7%	--	GO:0003680^AT DNA binding^molecular_function;GO:0003700^DNA-binding transcription factor activity^molecular_function;GO:0007455^eye-antennal disc morphogenesis^biological_process;GO:0061040^female gonad morphogenesis^biological_process;GO:0007478^leg disc morphogenesis^biological_process;GO:2000736^regulation of stem cell differentiation^biological_process;GO:0006357^regulation of transcription b…	--	PF00651.30^BTB/POZ domain	--	--	--
g1032_i1	91	185	216	131	118	148	0.990441456866914	0.0561914418485057	normal	XP_008557959.1^PREDICTED: probable serine/threonine-protein kinase mkcB isoform X1 [Microplitis demolitor] >XP_008557967.1 PREDICTED: probable serine/threonine-protein kinase mkcB isoform X1 [Microplitis demolitor] >XP_008557975.1 PREDICTED: probable serine/threonine-protein kinase mkcB isoform X1 [Microplitis demolitor] >XP_008557983.1 PREDICTED: probable serine/threonine-protein kinase mkcB iso…	Q9W0K4.2^RecName: Full=Protein bric-a-brac 2^54.7%	--	GO:0003680^AT DNA binding^molecular_function;GO:0003700^DNA-binding transcription factor activity^molecular_function;GO:0007455^eye-antennal disc morphogenesis^biological_process;GO:0061040^female gonad morphogenesis^biological_process;GO:0007478^leg disc morphogenesis^biological_process;GO:2000736^regulation of stem cell differentiation^biological_process;GO:0006357^regulation of transcription b…	--	PF00651.30^BTB/POZ domain	--	--	--
g1032_i2	922	876	1064	871	781	821	0.997667655162016	-0.010769	normal	QBB02046.1^putative nucleolin 1, partial [Cotesia chilonis]^95.24%	--	--	--	--	PF16001.4^Domain of unknown function (DUF4775)	--	--	--
g1032_i3	864	841	1064	820	756	790	0.9996745041102422	-0.00235957	normal	QBB02046.1^putative nucleolin 1, partial [Cotesia chilonis]^95.24%	--	--	--	--	PF16001.4^Domain of unknown function (DUF4775)	--	--	--
g1032_i4	1743	1711	2175	1666	1509	1707	0.989465042470548	-0.0223302	normal	QBB02046.1^putative nucleolin 1, partial [Cotesia chilonis]^95.08%	--	--	--	--	PF16001.4^Domain of unknown function (DUF4775)	--	--	--
g1032_i5	211	203	325	173	176	170	0.7802300833538129	0.247676261681375	normal	XP_008557947.1^PREDICTED: DNA-directed RNA polymerase II subunit RPB9 [Microplitis demolitor]^91.54%	P36958.2^RecName: Full=DNA-directed RNA polymerase II subunit RPB9; Short=RNA polymerase II subunit B9; AltName: Full=DNA-directed RNA polymerase II 15.1 kDa polypeptide^89.34%	K03017|RPB9, POLR2I|http://www.genome.jp/dbget-bin/www_bget?ko:K03017	GO:0003899^DNA-directed 5'-3' RNA polymerase activity^molecular_function;GO:0003676^nucleic acid binding^molecular_function;GO:0008270^zinc ion binding^molecular_function;GO:0001193^maintenance of transcriptional fidelity during DNA-templated transcription elongation from RNA polymerase II promoter^biological_process;GO:0000278^mitotic cell cycle^biological_process;GO:0006379^mRNA cleavage^biolog…	COG1594|KOG2691^DNA-dependent RNA polymerase catalyzes the transcription of DNA into RNA using the four ribonucleoside triphosphates as substrates (By similarity)^K	PF01096.17^Transcription factor S-II (TFIIS)	--	--	--
g10330_i0	0	0	1	0	4	0	--	--	--	XP_013175591.1^PREDICTED: protein FAM200A-like [Papilio xuthus]^78.89%	--	--	--	--	--	--	--	--
g10330_i1	5	2	1	0	0	8	--	--	--	XP_013175591.1^PREDICTED: protein FAM200A-like [Papilio xuthus]^78.89%	--	--	--	--	PF17339.1^Family of unknown function (DUF5369)	--	--	--
g10331_i0	8	0	1	0	0	0	--	--	--	XP_008551313.1^PREDICTED: DNA repair protein XRCC2-like [Microplitis demolitor] >XP_008551315.1 PREDICTED: DNA repair protein XRCC2-like [Microplitis demolitor] >XP_008551316.1 PREDICTED: DNA repair protein XRCC2-like [Microplitis demolitor] >XP_008551317.1 PREDICTED: DNA repair protein XRCC2-like [Microplitis demolitor]^58.13%	--	--	--	KOG2859^Inherit from biNOG: X-ray repair complementing defective repair in Chinese hamster cells 2^L	PF08423.10^Rad51	--	--	--
g10332_i0	13	0	8	4	0	16	--	--	--	EOB11265.1^hypothetical protein NBO_1331g0001 [Nosema bombycis CQ1]^41.84%	--	--	--	--	--	--	--	--
g10335_i0	98	0	0	0	0	0	--	--	--	EMT71569.1^Phosphate-repressible phosphate permease [Fusarium oxysporum f. sp. cubense race 4] >EXL99516.1 PiT family inorganic phosphate transporter [Fusarium oxysporum f. sp. cubense tropical race 4 54006]^99.47%	P15710.1^RecName: Full=Phosphate-repressible phosphate permease pho-4^31.78%	K14640|SLC20A, PIT|http://www.genome.jp/dbget-bin/www_bget?ko:K14640	GO:0005315^inorganic phosphate transmembrane transporter activity^molecular_function;GO:0015319^sodium:inorganic phosphate symporter activity^molecular_function;GO:0035435^phosphate ion transmembrane transport^biological_process;GO:0005887^integral component of plasma membrane^cellular_component	COG0306|KOG2493^Phosphate transporter family^P	PF01384.19^Phosphate transporter family	GH129	SignalP-TM	o15-37i49-71o86-108i307-326o356-378i
g10338_i0	386	395	656	348	284	309	0.26688640796804397	0.346285407549901	normal	XP_008549356.1^PREDICTED: sensory neuron membrane protein 2-like [Microplitis demolitor]^69.72%	Q9VDD3.2^RecName: Full=Sensory neuron membrane protein 1; Short=SNMP1Dmel^28.83%	--	GO:0007166^cell surface receptor signaling pathway^biological_process;GO:0071444^cellular response to pheromone^biological_process;GO:0050911^detection of chemical stimulus involved in sensory perception of smell^biological_process;GO:0055088^lipid homeostasis^biological_process;GO:0035073^pupariation^biological_process;GO:0019236^response to pheromone^biological_process;GO:0005929^cilium^cellula…	KOG3776^CD36 molecule (thrombospondin receptor)^T	PF01130.20^CD36 family	--	--	--
g1033_i0	592	580	700	567	505	508	0.994503506065647	0.020734765970988996	normal	XP_008546859.1^PREDICTED: CCR4-NOT transcription complex subunit 10 [Microplitis demolitor]^84.63%	Q9H9A5.1^RecName: Full=CCR4-NOT transcription complex subunit 10^34.69%	K12607|CNOT10|http://www.genome.jp/dbget-bin/www_bget?ko:K12607	GO:0006977^DNA damage response, signal transduction by p53 class mediator resulting in cell cycle arrest^biological_process;GO:0031047^gene silencing by RNA^biological_process;GO:0006402^mRNA catabolic process^biological_process;GO:0017148^negative regulation of translation^biological_process;GO:0000289^nuclear-transcribed mRNA poly(A) tail shortening^biological_process;GO:0030014^CCR4-NOT comple…	KOG2471^Inherit from artNOG: CCR4-NOT transcription complex subunit^K	PF13424.5^Tetratricopeptide repeat	GT41	--	--
g1033_i1	518	484	621	511	438	443	0.99930319755076	-0.00648892	normal	XP_008546859.1^PREDICTED: CCR4-NOT transcription complex subunit 10 [Microplitis demolitor]^84.63%	Q9H9A5.1^RecName: Full=CCR4-NOT transcription complex subunit 10^34.45%	K12607|CNOT10|http://www.genome.jp/dbget-bin/www_bget?ko:K12607	GO:0006977^DNA damage response, signal transduction by p53 class mediator resulting in cell cycle arrest^biological_process;GO:0031047^gene silencing by RNA^biological_process;GO:0006402^mRNA catabolic process^biological_process;GO:0017148^negative regulation of translation^biological_process;GO:0000289^nuclear-transcribed mRNA poly(A) tail shortening^biological_process;GO:0030014^CCR4-NOT comple…	KOG2471^Inherit from artNOG: CCR4-NOT transcription complex subunit^K	PF13424.5^Tetratricopeptide repeat	GT41	--	--
g10341_i0	72	12	3	4	4	20	0.75631885464086	1.62706755082766	normal	EGU87997.1^hypothetical protein FOXB_01480 [Fusarium oxysporum Fo5176] >ENH68721.1 Allantoicase [Fusarium oxysporum f. sp. cubense race 1] >EXA41930.1 allantoicase [Fusarium oxysporum f. sp. pisi HDV247] >EXK96908.1 allantoicase [Fusarium oxysporum f. sp. raphani 54005] >EXL79364.1 allantoicase [Fusarium oxysporum f. sp. conglutinans race 2 54008] >SCO82274.1 probable allantoicase [Fusarium oxysp…	P18407.2^RecName: Full=Allantoicase^72.03%	K01477|alc, ALLC|http://www.genome.jp/dbget-bin/www_bget?ko:K01477	GO:0004037^allantoicase activity^molecular_function;GO:0000256^allantoin catabolic process^biological_process;GO:0006144^purine nucleobase metabolic process^biological_process	COG4266|KOG4145^Allantoicase repeat^F	PF03561.14^Allantoicase repeat	--	--	--
g10342_i0	43	15	2	12	12	8	0.9207962364185992	0.846451162988149	normal	AAH03962.1^Nckap1 protein, partial [Mus musculus]^100.0%	P28660.2^RecName: Full=Nck-associated protein 1; Short=NAP 1; AltName: Full=Brain protein H19; AltName: Full=MH19; AltName: Full=Membrane-associated protein HEM-2; AltName: Full=p125Nap1^100.0%	K05750|NCKAP1, NAP125|http://www.genome.jp/dbget-bin/www_bget?ko:K05750	GO:0045176^apical protein localization^biological_process;GO:0045175^basal protein localization^biological_process;GO:0016477^cell migration^biological_process;GO:0042074^cell migration involved in gastrulation^biological_process;GO:0000902^cell morphogenesis^biological_process;GO:0030031^cell projection assembly^biological_process;GO:0030866^cortical actin cytoskeleton organization^biological_pr…	KOG1917^Nck-associated protein 1^S	PF09735.8^Membrane-associated apoptosis protein	--	--	--
g10343_i0	8	0	33	8	0	12	--	--	--	XP_015524992.1^PREDICTED: uncharacterized protein LOC107228133 [Neodiprion lecontei]^44.65%	--	--	--	--	PF00078.26^Reverse transcriptase (RNA-dependent DNA polymerase)	--	--	--
g10344_i0	2499	2629	2923	2047	1450	1329	0.10848959567009699	0.525834802551069	normal	XP_008551917.1^PREDICTED: uncharacterized protein LOC103574287 [Microplitis demolitor]^49.66%	--	--	--	--	PF08796.9^Protein of unknown function (DUF1797)	--	--	--
g10344_i1	2203	2349	2583	1736	1219	1177	0.0490505100432844	0.5773200366645	normal	XP_008551917.1^PREDICTED: uncharacterized protein LOC103574287 [Microplitis demolitor]^52.73%	--	--	--	--	PF08796.9^Protein of unknown function (DUF1797)	--	--	--
g10346_i0	0	2	0	4	0	12	--	--	--	EOB12423.1^hypothetical protein NBO_444g0002 [Nosema bombycis CQ1]^94.23%	--	--	--	--	PF12749.6^Eukaryotic metallothionein	--	--	--
g10347_i0	22	31	35	31	29	38	0.906713906101708	-0.388683	normal	--	--	--	--	--	--	--	--	--
g10348_i0	0	16	0	0	0	5	--	--	--	EOB11777.1^hypothetical protein NBO_857g0001 [Nosema bombycis CQ1]^93.13%	--	--	--	--	PF08518.10^Spa2 homology domain (SHD) of GIT	--	--	--
g10349_i0	7	19	11	7	8	17	--	--	--	XP_008560071.1^PREDICTED: doublesex- and mab-3-related transcription factor A2 [Microplitis demolitor]^75.19%	Q2I327.1^RecName: Full=Doublesex- and mab-3-related transcription factor A2; AltName: Full=Doublesex- and mab-3-related transcription factor 5^47.25%	--	GO:0003700^DNA-binding transcription factor activity^molecular_function;GO:0046872^metal ion binding^molecular_function;GO:0043565^sequence-specific DNA binding^molecular_function;GO:0005634^nucleus^cellular_component	KOG3815^doublesex- and mab-3-related transcription factor A2-like^K	PF00751.17^DM DNA binding domain	--	--	--
g1034_i0	541	506	1017	677	532	835	0.6985176397401971	-0.262714	normal	XP_014300809.1^PREDICTED: uncharacterized protein LOC103572158 [Microplitis demolitor]^88.34%	--	--	--	--	PF01753.17^MYND finger	--	--	--
g1034_i1	517	506	1020	648	524	807	0.776418705532446	-0.235462	normal	XP_014300809.1^PREDICTED: uncharacterized protein LOC103572158 [Microplitis demolitor]^84.11%	--	--	--	--	PF05485.11^THAP domain	--	--	--
g1034_i4	904	858	1669	1058	921	1331	0.6951581243625631	-0.225314	normal	XP_014300809.1^PREDICTED: uncharacterized protein LOC103572158 [Microplitis demolitor]^88.4%	--	--	--	--	PF01753.17^MYND finger	--	--	--
g10350_i0	0	0	0	0	0	0	--	--	--	EOB14845.1^hypothetical protein NBO_13g0022, partial [Nosema bombycis CQ1]^78.24%	--	--	--	--	--	--	--	--
g10352_i0	119	62	81	55	23	30	0.333740985083896	1.10868254140207	normal	XP_008545751.1^PREDICTED: venom allergen 5-like [Microplitis demolitor]^60.0%	A9YME1.1^RecName: Full=Venom allergen 5; AltName: Full=Antigen 5; AltName: Full=Cysteine-rich venom protein; Short=CRVP; AltName: Full=Venom protein 3; Flags: Precursor^44.83%	--	GO:0005576^extracellular region^cellular_component	COG2340|KOG3017^Cysteine-rich secretory protein family^S	PF00188.25^Cysteine-rich secretory protein family	--	--	--
g10352_i1	204	111	127	110	55	53	0.49031408476905397	0.8554383695419291	normal	XP_008545751.1^PREDICTED: venom allergen 5-like [Microplitis demolitor]^61.75%	P35778.2^RecName: Full=Venom allergen 3; AltName: Full=Allergen Sol i III; AltName: Full=Cysteine-rich venom protein; Short=CRVP; AltName: Full=Venom allergen III; AltName: Allergen=Sol i 3; Flags: Precursor^48.78%	--	GO:0005576^extracellular region^cellular_component	COG2340|KOG3017^Cysteine-rich secretory protein family^S	PF00188.25^Cysteine-rich secretory protein family	--	--	--
g10353_i0	6	32	0	493	0	1	--	--	--	XP_028042862.1^troponin I isoform X14 [Bombyx mandarina] >ACN86369.1 troponin I transcript variant B [Bombyx mandarina]^93.17%	P36188.3^RecName: Full=Troponin I; Short=Tn I; AltName: Full=Protein heldup; AltName: Full=Protein wings apart-A^64.75%	--	GO:0003779^actin binding^molecular_function;GO:0046872^metal ion binding^molecular_function;GO:0048738^cardiac muscle tissue development^biological_process;GO:0060047^heart contraction^biological_process;GO:0007507^heart development^biological_process;GO:0046716^muscle cell cellular homeostasis^biological_process;GO:0006936^muscle contraction^biological_process;GO:0007517^muscle organ development…	KOG3977^Troponin I^Z	PF00992.19^Troponin	--	--	--
g10353_i1	10	48	0	549	0	3	--	--	--	XP_028042857.1^troponin I isoform X9 [Bombyx mandarina] >ACN86370.1 troponin I transcript variant C [Bombyx mandarina]^92.96%	P36188.3^RecName: Full=Troponin I; Short=Tn I; AltName: Full=Protein heldup; AltName: Full=Protein wings apart-A^70.45%	--	GO:0003779^actin binding^molecular_function;GO:0046872^metal ion binding^molecular_function;GO:0048738^cardiac muscle tissue development^biological_process;GO:0060047^heart contraction^biological_process;GO:0007507^heart development^biological_process;GO:0046716^muscle cell cellular homeostasis^biological_process;GO:0006936^muscle contraction^biological_process;GO:0007517^muscle organ development…	KOG3977^Troponin I^Z	PF00992.19^Troponin	--	--	--
g10354_i0	0	0	0	0	0	0	--	--	--	--	--	--	--	--	PF00567.23^Tudor domain	--	--	--
g10356_i0	0	8	2	8	0	16	--	--	--	--	--	--	--	--	PF10046.8^Biogenesis of lysosome-related organelles complex-1 subunit 2	--	--	--
g10359_i0	36	4	0	580	0	6	--	--	--	RVE52072.1^hypothetical protein evm_003350 [Chilo suppressalis]^91.42%	P19889.1^RecName: Full=60S acidic ribosomal protein P0; AltName: Full=Apurinic-apyrimidinic endonuclease; AltName: Full=DNA-(apurinic or apyrimidinic site) lyase^82.18%	K02941|RP-LP0, RPLP0|http://www.genome.jp/dbget-bin/www_bget?ko:K02941	GO:0005509^calcium ion binding^molecular_function;GO:0140078^class I DNA-(apurinic or apyrimidinic site) endonuclease activity^molecular_function;GO:0052720^class II DNA-(apurinic or apyrimidinic site) endonuclease activity^molecular_function;GO:0003906^DNA-(apurinic or apyrimidinic site) endonuclease activity^molecular_function;GO:0004519^endonuclease activity^molecular_function;GO:0070180^large…	COG0244|KOG0815^Ribosomal protein P0^J	PF00466.19^Ribosomal protein L10	--	--	--
g1035_i0	1718	1530	2529	1510	1081	1669	0.69270250839056	0.19472535819545	normal	XP_008553537.1^PREDICTED: serine/arginine repetitive matrix protein 1-like [Microplitis demolitor]^85.49%	--	--	--	--	--	--	--	--
g1035_i1	1642	1468	2509	1434	1051	1589	0.604883708836345	0.213254591730603	normal	XP_008553537.1^PREDICTED: serine/arginine repetitive matrix protein 1-like [Microplitis demolitor]^85.49%	--	--	--	--	--	--	--	--
g10362_i0	0	4	2	6	11	15	--	--	--	EOB12436.1^Putative E3 ubiquitin-protein ligase [Nosema bombycis CQ1]^69.69%	O60103.1^RecName: Full=ERAD-associated E3 ubiquitin-protein ligase doa10; AltName: Full=RING-type E3 ubiquitin transferase doa10^36.7%	K10661|MARCH6, DOA10|http://www.genome.jp/dbget-bin/www_bget?ko:K10661	GO:0061630^ubiquitin protein ligase activity^molecular_function;GO:0008270^zinc ion binding^molecular_function;GO:0070647^protein modification by small protein conjugation or removal^biological_process;GO:0030433^ubiquitin-dependent ERAD pathway^biological_process;GO:0005783^endoplasmic reticulum^cellular_component;GO:0030176^integral component of endoplasmic reticulum membrane^cellular_component	COG5183|KOG1609^RING finger membrane protein^O	PF12906.6^RING-variant domain	--	--	o125-147i154-176o
g10362_i1	0	0	3	3	6	3	--	--	--	EOB12436.1^Putative E3 ubiquitin-protein ligase [Nosema bombycis CQ1]^73.1%	O60103.1^RecName: Full=ERAD-associated E3 ubiquitin-protein ligase doa10; AltName: Full=RING-type E3 ubiquitin transferase doa10^36.7%	K10661|MARCH6, DOA10|http://www.genome.jp/dbget-bin/www_bget?ko:K10661	GO:0061630^ubiquitin protein ligase activity^molecular_function;GO:0008270^zinc ion binding^molecular_function;GO:0070647^protein modification by small protein conjugation or removal^biological_process;GO:0030433^ubiquitin-dependent ERAD pathway^biological_process;GO:0005783^endoplasmic reticulum^cellular_component;GO:0030176^integral component of endoplasmic reticulum membrane^cellular_component	COG5183|KOG1609^RING finger membrane protein^O	PF12906.6^RING-variant domain	--	--	i122-144o154-176i335-357o
g10364_i0	0	0	77	28	45	151	0.8946602745819441	-2.14091	normal	CRC27877.1^Uncharacterised protein [Salmonella enterica subsp. enterica serovar Typhi] >CRH43534.1 Uncharacterised protein [Chlamydia trachomatis] >CRH42937.1 Uncharacterised protein [Chlamydia trachomatis] >CRH45373.1 Uncharacterised protein [Chlamydia trachomatis] >CRH51857.1 Uncharacterised protein [Chlamydia trachomatis] >CRH50925.1 Uncharacterised protein [Chlamydia trachomatis] >CRH53679.1 …	--	--	--	--	--	--	--	--
g10366_i0	0	1	4	0	1	0	--	--	--	XP_008546246.1^PREDICTED: uncharacterized protein LOC103570320 [Microplitis demolitor]^42.7%	--	--	--	--	PF08395.11^7tm Chemosensory receptor	--	SignalP-TM	i43-65o75-97i131-153o157-179i246-268o283-305i
g10367_i0	8	7	0	27	0	14	--	--	--	--	--	--	--	--	PF15252.5^Domain of unknown function (DUF4589)	--	SignalP-TM	o122-144i
g10368_i0	48	21	0	23	15	29	0.99930319755076	0.0334991526610878	normal	XP_021007169.1^cofilin-1 [Mus caroli]^99.5%	P18760.3^RecName: Full=Cofilin-1; AltName: Full=Cofilin, non-muscle isoform^100.0%	K05765|CFL|http://www.genome.jp/dbget-bin/www_bget?ko:K05765	GO:0003779^actin binding^molecular_function;GO:0051015^actin filament binding^molecular_function;GO:1902936^phosphatidylinositol bisphosphate binding^molecular_function;GO:0019903^protein phosphatase binding^molecular_function;GO:0030042^actin filament depolymerization^biological_process;GO:0030043^actin filament fragmentation^biological_process;GO:0007015^actin filament organization^biological_p…	KOG1735^cofilin 1 (non-muscle)^Z	PF00241.19^Cofilin/tropomyosin-type actin-binding protein	--	--	--
g1036_i0	65	80	70	73	39	45	0.9470046630050909	0.267385680530499	normal	XP_008545501.1^PREDICTED: mucin-5AC isoform X2 [Microplitis demolitor]^68.09%	Q13231.1^RecName: Full=Chitotriosidase-1; AltName: Full=Chitinase-1; Flags: Precursor^44.95%	K01183|E3.2.1.14|http://www.genome.jp/dbget-bin/www_bget?ko:K01183	GO:0008061^chitin binding^molecular_function;GO:0004568^chitinase activity^molecular_function;GO:0008843^endochitinase activity^molecular_function;GO:0004553^hydrolase activity, hydrolyzing O-glycosyl compounds^molecular_function;GO:0006032^chitin catabolic process^biological_process;GO:0006955^immune response^biological_process;GO:0043312^neutrophil degranulation^biological_process;GO:0000272^po…	COG3325|KOG2806^Glyco_18^G	PF00704.27^Glycosyl hydrolases family 18	GH18	--	--
g1036_i1	10	21	37	23	20	41	0.8790443461141519	-0.600415	normal	XP_008545499.1^PREDICTED: mucin-5AC isoform X1 [Microplitis demolitor]^72.98%	Q13231.1^RecName: Full=Chitotriosidase-1; AltName: Full=Chitinase-1; Flags: Precursor^44.95%	K01183|E3.2.1.14|http://www.genome.jp/dbget-bin/www_bget?ko:K01183	GO:0008061^chitin binding^molecular_function;GO:0004568^chitinase activity^molecular_function;GO:0008843^endochitinase activity^molecular_function;GO:0004553^hydrolase activity, hydrolyzing O-glycosyl compounds^molecular_function;GO:0006032^chitin catabolic process^biological_process;GO:0006955^immune response^biological_process;GO:0043312^neutrophil degranulation^biological_process;GO:0000272^po…	COG3325|KOG2806^Glyco_18^G	PF00704.27^Glycosyl hydrolases family 18	GH18	--	--
g10371_i0	35	27	0	708	0	0	--	--	--	--	--	--	--	--	PF15279.5^Sine oculis-binding protein	--	--	o268-290i
g10374_i0	20	18	42	13	16	10	0.8299844161940609	0.7179308757133169	normal	XP_003707314.1^PREDICTED: glucose dehydrogenase [FAD, quinone]-like [Megachile rotundata]^72.16%	P18173.3^RecName: Full=Glucose dehydrogenase^51.26%	--	GO:0050660^flavin adenine dinucleotide binding^molecular_function;GO:0016614^oxidoreductase activity, acting on CH-OH group of donors^molecular_function;GO:0006006^glucose metabolic process^biological_process;GO:0008364^pupal chitin-based cuticle development^biological_process;GO:0046693^sperm storage^biological_process;GO:0005576^extracellular region^cellular_component	COG2303|KOG1238^GMC oxidoreductase^E	PF05199.12^GMC oxidoreductase	AA3_2	--	--
g10375_i0	12	9	82	36	60	148	0.339017393046862	-1.69729	normal	XP_013164195.1^PREDICTED: spore wall protein 30 [Papilio xuthus]^81.65%	B3STN7.1^RecName: Full=Spore wall protein 30; Flags: Precursor^81.01%	--	GO:0030435^sporulation resulting in formation of a cellular spore^biological_process;GO:0031160^spore wall^cellular_component	--	--	--	--	--
g10376_i0	34	11	67	35	18	35	0.99930319755076	0.0218024041433795	normal	XP_008549425.1^PREDICTED: uncharacterized protein LOC103572559 [Microplitis demolitor]^67.66%	--	--	--	--	PF05953.11^Allatostatin	--	--	--
g10376_i1	22	6	63	48	14	22	0.983107148993019	-0.261411	normal	XP_008549425.1^PREDICTED: uncharacterized protein LOC103572559 [Microplitis demolitor]^67.66%	--	--	--	--	PF05953.11^Allatostatin	--	--	--
g10376_i2	11	6	62	29	12	21	0.9972722295541121	-0.0878182	normal	XP_008549425.1^PREDICTED: uncharacterized protein LOC103572559 [Microplitis demolitor]^67.66%	--	--	--	--	PF05953.11^Allatostatin	--	--	--
g10378_i0	8	0	0	0	0	0	--	--	--	EOB11282.1^hypothetical protein NBO_1315g0003 [Nosema bombycis CQ1]^50.4%	--	--	--	--	--	--	--	--
g1037_i0	613	485	785	635	472	496	0.9984448851593779	-0.0102753	normal	XP_008559041.1^PREDICTED: semaphorin-5A [Microplitis demolitor]^88.16%	Q9P283.4^RecName: Full=Semaphorin-5B^38.02%	K06841|SEMA5|http://www.genome.jp/dbget-bin/www_bget?ko:K06841	GO:0045499^chemorepellent activity^molecular_function;GO:0030215^semaphorin receptor binding^molecular_function;GO:0048675^axon extension^biological_process;GO:0050908^detection of light stimulus involved in visual perception^biological_process;GO:0048843^negative regulation of axon extension involved in axon guidance^biological_process;GO:0001755^neural crest cell migration^biological_process;GO…	KOG3611^Sema^T	PF01403.18^Sema domain	--	--	o999-1021i
g1037_i1	614	503	792	636	482	487	0.99930319755076	0.007646295082953091	normal	XP_008559041.1^PREDICTED: semaphorin-5A [Microplitis demolitor]^88.16%	Q9P283.4^RecName: Full=Semaphorin-5B^38.02%	K06841|SEMA5|http://www.genome.jp/dbget-bin/www_bget?ko:K06841	GO:0045499^chemorepellent activity^molecular_function;GO:0030215^semaphorin receptor binding^molecular_function;GO:0048675^axon extension^biological_process;GO:0050908^detection of light stimulus involved in visual perception^biological_process;GO:0048843^negative regulation of axon extension involved in axon guidance^biological_process;GO:0001755^neural crest cell migration^biological_process;GO…	KOG3611^Sema^T	PF01403.18^Sema domain	--	--	o999-1021i
g10381_i0	0	20	44	22	49	42	0.8290613505126551	-1.24661	normal	XP_014300279.1^PREDICTED: glucose dehydrogenase [FAD, quinone]-like [Microplitis demolitor]^74.28%	P18173.3^RecName: Full=Glucose dehydrogenase^39.02%	--	GO:0050660^flavin adenine dinucleotide binding^molecular_function;GO:0016614^oxidoreductase activity, acting on CH-OH group of donors^molecular_function;GO:0006006^glucose metabolic process^biological_process;GO:0008364^pupal chitin-based cuticle development^biological_process;GO:0046693^sperm storage^biological_process;GO:0005576^extracellular region^cellular_component	COG2303|KOG1238^GMC oxidoreductase^E	PF00732.18^GMC oxidoreductase	AA3_2	--	--
g10382_i0	18	0	0	4	5	9	--	--	--	BAE25826.1^unnamed protein product [Mus musculus]^99.37%	Q62448.2^RecName: Full=Eukaryotic translation initiation factor 4 gamma 2; Short=eIF-4-gamma 2; Short=eIF-4G 2; Short=eIF4G 2; AltName: Full=Novel APOBEC-1 target 1; AltName: Full=Translation repressor NAT1; AltName: Full=p97^99.37%	K03260|EIF4G|http://www.genome.jp/dbget-bin/www_bget?ko:K03260	GO:0003729^mRNA binding^molecular_function;GO:0008135^translation factor activity, RNA binding^molecular_function;GO:0003743^translation initiation factor activity^molecular_function;GO:0034645^cellular macromolecule biosynthetic process^biological_process;GO:0010507^negative regulation of autophagy^biological_process;GO:0045773^positive regulation of axon extension^biological_process;GO:0030307^…	--	PF02020.17^eIF4-gamma/eIF5/eIF2-epsilon	--	--	--
g10383_i0	0	0	28	25	4	16	--	--	--	XP_003073682.1^chromosome segregation protein [Encephalitozoon intestinalis ATCC 50506] >ADM12322.1 chromosome segregation protein [Encephalitozoon intestinalis ATCC 50506]^46.46%	Q00737.3^RecName: Full=Chromosome segregation protein sudA; AltName: Full=DA-box protein sudA^39.0%	K06669|SMC3, CSPG6|http://www.genome.jp/dbget-bin/www_bget?ko:K06669	GO:0005524^ATP binding^molecular_function;GO:0051301^cell division^biological_process;GO:0051276^chromosome organization^biological_process;GO:0007059^chromosome segregation^biological_process;GO:0000278^mitotic cell cycle^biological_process;GO:0005694^chromosome^cellular_component;GO:0005634^nucleus^cellular_component	COG1196|KOG0964^Chromosome segregation protein^D	PF02463.18^RecF/RecN/SMC N terminal domain	--	--	--
g10384_i0	128	18	19	23	12	28	0.686492513778514	1.3283718858573401	normal	EXA35332.1^hypothetical protein FOVG_13424 [Fusarium oxysporum f. sp. pisi HDV247] >EXK78793.1 hypothetical protein FOQG_16555 [Fusarium oxysporum f. sp. raphani 54005] >EXL70587.1 hypothetical protein FOPG_13583 [Fusarium oxysporum f. sp. conglutinans race 2 54008] >EXM18581.1 hypothetical protein FOTG_13278 [Fusarium oxysporum f. sp. vasinfectum 25433]^100.0%	--	--	--	--	--	--	--	--
g10385_i0	0	0	0	0	0	0	--	--	--	XP_008559425.1^PREDICTED: protein roadkill-like [Microplitis demolitor]^48.29%	Q5XHZ6.1^RecName: Full=Kelch-like protein 7^34.27%	--	GO:0042803^protein homodimerization activity^molecular_function;GO:0016567^protein ubiquitination^biological_process;GO:0031463^Cul3-RING ubiquitin ligase complex^cellular_component;GO:0005829^cytosol^cellular_component;GO:0005730^nucleolus^cellular_component;GO:0005654^nucleoplasm^cellular_component;GO:0048471^perinuclear region of cytoplasm^cellular_component;GO:0005886^plasma membrane^cellular…	KOG1987^meprin and TRAF homology domain-containing protein MATH domain-containing protein^S	PF00651.30^BTB/POZ domain	--	--	--
g10387_i0	0	0	0	92	0	0	--	--	--	XP_026735018.1^alpha-amylase 1-like [Trichoplusia ni]^78.78%	Q23834.2^RecName: Full=Alpha-amylase 4N; Flags: Precursor^62.17%	K01176|E3.2.1.1, amyA, malS|http://www.genome.jp/dbget-bin/www_bget?ko:K01176	GO:0004556^alpha-amylase activity^molecular_function;GO:0103025^alpha-amylase activity (releasing maltohexaose)^molecular_function;GO:0046872^metal ion binding^molecular_function;GO:0005975^carbohydrate metabolic process^biological_process	COG0366|KOG2212^Aamy_C^G	PF02806.17^Alpha amylase, C-terminal all-beta domain	GH13_15	--	--
g10388_i0	0	0	3	12	0	3	--	--	--	EOB12210.1^hypothetical protein NBO_501g0001 [Nosema bombycis CQ1]^74.26%	--	--	--	--	PF10382.8^Protein of unknown function (DUF2439)	--	--	--
g10388_i1	0	0	0	0	3	3	--	--	--	EOB12210.1^hypothetical protein NBO_501g0001 [Nosema bombycis CQ1]^71.32%	--	--	--	--	PF10382.8^Protein of unknown function (DUF2439)	--	--	--
g10388_i2	9	0	9	7	0	3	--	--	--	--	--	--	--	--	--	--	--	--
g10388_i3	0	5	5	24	2	8	--	--	--	--	--	--	--	--	--	--	--	--
g10389_i0	0	0	9	4	12	0	--	--	--	XP_014362427.1^PREDICTED: LOW QUALITY PROTEIN: uncharacterized protein LOC106714017, partial [Papilio machaon]^77.47%	--	--	--	COG5647|KOG2166^cullin 1^D	PF00888.21^Cullin family	--	--	--
g1038_i0	4	15	6	3	4	26	--	--	--	XP_008553010.1^PREDICTED: neprilysin-21-like isoform X1 [Microplitis demolitor]^37.81%	A0A0B4K692.1^RecName: Full=Neprilysin-2; Contains: RecName: Full=Neprilysin-2, soluble form^27.66%	--	GO:0004175^endopeptidase activity^molecular_function;GO:0046872^metal ion binding^molecular_function;GO:0004222^metalloendopeptidase activity^molecular_function;GO:0008237^metallopeptidase activity^molecular_function;GO:0006508^proteolysis^biological_process;GO:0046692^sperm competition^biological_process;GO:0005615^extracellular space^cellular_component;GO:0016021^integral component of membrane^…	COG3590|KOG3624^Peptidase family M13^E	PF05649.12^Peptidase family M13	--	--	--
g1038_i1	4	11	6	3	4	23	--	--	--	XP_008560611.1^PREDICTED: neprilysin-21 isoform X1 [Microplitis demolitor]^36.96%	Q8IS64.1^RecName: Full=Endothelin-converting enzyme homolog; Short=ECE^27.98%	--	GO:0004175^endopeptidase activity^molecular_function;GO:0004222^metalloendopeptidase activity^molecular_function;GO:0008270^zinc ion binding^molecular_function;GO:0016486^peptide hormone processing^biological_process;GO:0016021^integral component of membrane^cellular_component;GO:0005886^plasma membrane^cellular_component	COG3590|KOG3624^Peptidase family M13^E	PF01431.20^Peptidase family M13	--	--	--
g10393_i0	2409	2407	3473	2830	2481	2526	0.510835760611691	-0.166616	normal	XP_008551701.1^PREDICTED: molybdenum cofactor biosynthesis protein 1 isoform X1 [Microplitis demolitor] >XP_008551702.1 PREDICTED: molybdenum cofactor biosynthesis protein 1 isoform X1 [Microplitis demolitor]^82.85%	Q8IQF1.1^RecName: Full=Molybdenum cofactor biosynthesis protein 1; Includes: RecName: Full=GTP 3',8-cyclase; AltName: Full=Molybdenum cofactor biosynthesis protein A; Includes: RecName: Full=Cyclic pyranopterin monophosphate synthase; AltName: Full=Molybdenum cofactor biosynthesis protein C^59.65%	K03639|MOCS1, moaA|http://www.genome.jp/dbget-bin/www_bget?ko:K03639	GO:0051539^4 iron, 4 sulfur cluster binding^molecular_function;GO:0061799^cyclic pyranopterin monophosphate synthase activity^molecular_function;GO:0061798^GTP 3',8'-cyclase activity^molecular_function;GO:0005525^GTP binding^molecular_function;GO:0046872^metal ion binding^molecular_function;GO:0002121^inter-male aggressive behavior^biological_process;GO:0006777^Mo-molybdopterin cofactor biosynthe…	COG2896|KOG2876^Molybdenum cofactor biosynthesis protein^H	PF04055.20^Radical SAM superfamily	--	--	--
g10394_i0	6	0	4	0	0	0	--	--	--	--	--	--	--	--	PF12329.7^TATA element modulatory factor 1 DNA binding	--	--	--
g10396_i0	0	8	16	4	2	0	--	--	--	BAM20365.1^unknown secreted protein [Papilio polytes]^72.5%	--	--	--	--	--	--	--	--
g10398_i0	5	0	13	39	39	38	0.0186457919469216	-3.0823	normal	--	--	--	--	--	--	--	SignalP-TM	--
g1039_i0	1304	969	2364	1276	1071	1469	0.9984448851593779	-0.0112472	normal	XP_008555084.1^PREDICTED: circadian locomoter output cycles protein kaput isoform X2 [Microplitis demolitor]^63.53%	P41738.2^RecName: Full=Aryl hydrocarbon receptor; Short=Ah receptor; Short=AhR; Flags: Precursor^46.18%	--	GO:0070888^E-box binding^molecular_function;GO:0004879^nuclear receptor activity^molecular_function;GO:0046982^protein heterodimerization activity^molecular_function;GO:0042803^protein homodimerization activity^molecular_function;GO:1990837^sequence-specific double-stranded DNA binding^molecular_function;GO:0015643^toxic substance binding^molecular_function;GO:0006915^apoptotic process^biological…	KOG3560^PAC^K	PF08447.11^PAS fold	--	--	--
g1039_i1	1283	950	2343	1249	1047	1449	0.99930319755076	-0.00434056	normal	XP_008555084.1^PREDICTED: circadian locomoter output cycles protein kaput isoform X2 [Microplitis demolitor]^63.53%	P41738.2^RecName: Full=Aryl hydrocarbon receptor; Short=Ah receptor; Short=AhR; Flags: Precursor^46.18%	--	GO:0070888^E-box binding^molecular_function;GO:0004879^nuclear receptor activity^molecular_function;GO:0046982^protein heterodimerization activity^molecular_function;GO:0042803^protein homodimerization activity^molecular_function;GO:1990837^sequence-specific double-stranded DNA binding^molecular_function;GO:0015643^toxic substance binding^molecular_function;GO:0006915^apoptotic process^biological…	KOG3560^PAC^K	PF08447.11^PAS fold	--	--	--
g1039_i2	1931	1713	3732	2049	1763	2371	0.9890032511802271	-0.0363776	normal	XP_011306989.1^PREDICTED: aryl hydrocarbon receptor protein 1 isoform X1 [Fopius arisanus]^68.99%	P41738.2^RecName: Full=Aryl hydrocarbon receptor; Short=Ah receptor; Short=AhR; Flags: Precursor^46.87%	--	GO:0070888^E-box binding^molecular_function;GO:0004879^nuclear receptor activity^molecular_function;GO:0046982^protein heterodimerization activity^molecular_function;GO:0042803^protein homodimerization activity^molecular_function;GO:1990837^sequence-specific double-stranded DNA binding^molecular_function;GO:0015643^toxic substance binding^molecular_function;GO:0006915^apoptotic process^biological…	KOG3560^PAC^K	PF08447.11^PAS fold	--	--	--
g1039_i3	2013	1890	3885	2219	1814	2533	0.9869516800215021	-0.0384841	normal	XP_011306989.1^PREDICTED: aryl hydrocarbon receptor protein 1 isoform X1 [Fopius arisanus]^68.99%	P41738.2^RecName: Full=Aryl hydrocarbon receptor; Short=Ah receptor; Short=AhR; Flags: Precursor^46.87%	--	GO:0070888^E-box binding^molecular_function;GO:0004879^nuclear receptor activity^molecular_function;GO:0046982^protein heterodimerization activity^molecular_function;GO:0042803^protein homodimerization activity^molecular_function;GO:1990837^sequence-specific double-stranded DNA binding^molecular_function;GO:0015643^toxic substance binding^molecular_function;GO:0006915^apoptotic process^biological…	KOG3560^PAC^K	PF08447.11^PAS fold	--	--	--
g1039_i4	1946	1810	3872	2172	1771	2431	0.989465042470548	-0.0312287	normal	XP_011306989.1^PREDICTED: aryl hydrocarbon receptor protein 1 isoform X1 [Fopius arisanus]^68.99%	P41738.2^RecName: Full=Aryl hydrocarbon receptor; Short=Ah receptor; Short=AhR; Flags: Precursor^46.87%	--	GO:0070888^E-box binding^molecular_function;GO:0004879^nuclear receptor activity^molecular_function;GO:0046982^protein heterodimerization activity^molecular_function;GO:0042803^protein homodimerization activity^molecular_function;GO:1990837^sequence-specific double-stranded DNA binding^molecular_function;GO:0015643^toxic substance binding^molecular_function;GO:0006915^apoptotic process^biological…	KOG3560^PAC^K	PF08447.11^PAS fold	--	--	--
g103_i0	499	539	492	534	419	693	0.8184462457454049	-0.285303	normal	XP_008556644.1^PREDICTED: AF4/FMR2 family member 4 isoform X3 [Microplitis demolitor]^76.64%	B3NAM7.1^RecName: Full=AF4/FMR2 family member 4; AltName: Full=Protein lilliputian^46.1%	K15195|AFF3|http://www.genome.jp/dbget-bin/www_bget?ko:K15195	GO:0003677^DNA binding^molecular_function;GO:0003700^DNA-binding transcription factor activity^molecular_function;GO:0061629^RNA polymerase II-specific DNA-binding transcription factor binding^molecular_function;GO:0042051^compound eye photoreceptor development^biological_process;GO:0007611^learning or memory^biological_process;GO:0097150^neuronal stem cell population maintenance^biological_proce…	--	PF05110.12^AF-4 proto-oncoprotein	--	--	--
g103_i1	549	558	482	530	423	730	0.8822063398871278	-0.251633	normal	XP_008556644.1^PREDICTED: AF4/FMR2 family member 4 isoform X3 [Microplitis demolitor]^76.64%	B3NAM7.1^RecName: Full=AF4/FMR2 family member 4; AltName: Full=Protein lilliputian^46.1%	K15195|AFF3|http://www.genome.jp/dbget-bin/www_bget?ko:K15195	GO:0003677^DNA binding^molecular_function;GO:0003700^DNA-binding transcription factor activity^molecular_function;GO:0061629^RNA polymerase II-specific DNA-binding transcription factor binding^molecular_function;GO:0042051^compound eye photoreceptor development^biological_process;GO:0007611^learning or memory^biological_process;GO:0097150^neuronal stem cell population maintenance^biological_proce…	--	PF05110.12^AF-4 proto-oncoprotein	--	--	--
g103_i12	11	14	38	8	14	24	0.992469605482827	0.111012417213623	normal	--	--	--	--	--	PF02323.14^Egg-laying hormone precursor	--	SignalP-TM	--
g103_i2	500	530	474	534	405	687	0.8301764622416221	-0.287655	normal	XP_008556680.1^PREDICTED: AF4/FMR2 family member 4 isoform X7 [Microplitis demolitor]^76.72%	B3NAM7.1^RecName: Full=AF4/FMR2 family member 4; AltName: Full=Protein lilliputian^46.1%	K15195|AFF3|http://www.genome.jp/dbget-bin/www_bget?ko:K15195	GO:0003677^DNA binding^molecular_function;GO:0003700^DNA-binding transcription factor activity^molecular_function;GO:0061629^RNA polymerase II-specific DNA-binding transcription factor binding^molecular_function;GO:0042051^compound eye photoreceptor development^biological_process;GO:0007611^learning or memory^biological_process;GO:0097150^neuronal stem cell population maintenance^biological_proce…	--	PF05110.12^AF-4 proto-oncoprotein	--	--	--
g103_i3	549	539	477	598	421	787	0.730358711426096	-0.372285	normal	XP_008556680.1^PREDICTED: AF4/FMR2 family member 4 isoform X7 [Microplitis demolitor]^76.72%	B3NAM7.1^RecName: Full=AF4/FMR2 family member 4; AltName: Full=Protein lilliputian^46.1%	K15195|AFF3|http://www.genome.jp/dbget-bin/www_bget?ko:K15195	GO:0003677^DNA binding^molecular_function;GO:0003700^DNA-binding transcription factor activity^molecular_function;GO:0061629^RNA polymerase II-specific DNA-binding transcription factor binding^molecular_function;GO:0042051^compound eye photoreceptor development^biological_process;GO:0007611^learning or memory^biological_process;GO:0097150^neuronal stem cell population maintenance^biological_proce…	--	PF05110.12^AF-4 proto-oncoprotein	--	--	--
g103_i4	552	592	561	604	428	762	0.8609821820887679	-0.25377	normal	XP_008556644.1^PREDICTED: AF4/FMR2 family member 4 isoform X3 [Microplitis demolitor]^77.99%	B3NAM7.1^RecName: Full=AF4/FMR2 family member 4; AltName: Full=Protein lilliputian^46.1%	K15195|AFF3|http://www.genome.jp/dbget-bin/www_bget?ko:K15195	GO:0003677^DNA binding^molecular_function;GO:0003700^DNA-binding transcription factor activity^molecular_function;GO:0061629^RNA polymerase II-specific DNA-binding transcription factor binding^molecular_function;GO:0042051^compound eye photoreceptor development^biological_process;GO:0007611^learning or memory^biological_process;GO:0097150^neuronal stem cell population maintenance^biological_proce…	--	PF05110.12^AF-4 proto-oncoprotein	--	--	--
g103_i5	486	503	487	539	404	697	0.7206006155139449	-0.33491	normal	XP_008556680.1^PREDICTED: AF4/FMR2 family member 4 isoform X7 [Microplitis demolitor]^76.72%	B3NAM7.1^RecName: Full=AF4/FMR2 family member 4; AltName: Full=Protein lilliputian^46.1%	K15195|AFF3|http://www.genome.jp/dbget-bin/www_bget?ko:K15195	GO:0003677^DNA binding^molecular_function;GO:0003700^DNA-binding transcription factor activity^molecular_function;GO:0061629^RNA polymerase II-specific DNA-binding transcription factor binding^molecular_function;GO:0042051^compound eye photoreceptor development^biological_process;GO:0007611^learning or memory^biological_process;GO:0097150^neuronal stem cell population maintenance^biological_proce…	--	PF05110.12^AF-4 proto-oncoprotein	--	--	--
g103_i6	505	511	491	544	397	738	0.760193127959005	-0.334046	normal	XP_008556680.1^PREDICTED: AF4/FMR2 family member 4 isoform X7 [Microplitis demolitor]^75.54%	Q9VQI9.2^RecName: Full=AF4/FMR2 family member 4; AltName: Full=Protein lilliputian; AltName: Full=Suppressor of Raf at 2A; AltName: Full=Suppressor of sina 2-1^53.38%	K15195|AFF3|http://www.genome.jp/dbget-bin/www_bget?ko:K15195	GO:0003677^DNA binding^molecular_function;GO:0003700^DNA-binding transcription factor activity^molecular_function;GO:0003690^double-stranded DNA binding^molecular_function;GO:0061629^RNA polymerase II-specific DNA-binding transcription factor binding^molecular_function;GO:0042051^compound eye photoreceptor development^biological_process;GO:0007611^learning or memory^biological_process;GO:0097150^…	--	PF05110.12^AF-4 proto-oncoprotein	--	--	--
g103_i7	1347	1330	1700	1319	1148	1068	0.9601647553116209	0.07598160934670199	normal	XP_008556578.1^PREDICTED: putative oxidoreductase GLYR1 homolog [Microplitis demolitor]^96.39%	Q7Q161.5^RecName: Full=Putative oxidoreductase GLYR1 homolog; AltName: Full=Glyoxylate reductase 1 homolog; AltName: Full=Nuclear protein NP60 homolog^67.21%	--	GO:0051287^NAD binding^molecular_function;GO:0050661^NADP binding^molecular_function;GO:0016491^oxidoreductase activity^molecular_function	COG2084|KOG0409|KOG1904^NAD binding domain of 6-phosphogluconate dehydrogenase^K	PF03446.14^NAD binding domain of 6-phosphogluconate dehydrogenase	--	SignalP-TM	--
g103_i8	3968	3959	5027	3722	3111	3350	0.8423028975271121	0.119719960682749	normal	XP_008556578.1^PREDICTED: putative oxidoreductase GLYR1 homolog [Microplitis demolitor]^95.26%	Q7Q161.5^RecName: Full=Putative oxidoreductase GLYR1 homolog; AltName: Full=Glyoxylate reductase 1 homolog; AltName: Full=Nuclear protein NP60 homolog^52.5%	--	GO:0051287^NAD binding^molecular_function;GO:0050661^NADP binding^molecular_function;GO:0016491^oxidoreductase activity^molecular_function	COG2084|KOG0409|KOG1904^NAD binding domain of 6-phosphogluconate dehydrogenase^K	PF03446.14^NAD binding domain of 6-phosphogluconate dehydrogenase	--	--	--
g103_i9	680	638	846	637	549	524	0.9379274912748979	0.106274784070322	normal	XP_008556578.1^PREDICTED: putative oxidoreductase GLYR1 homolog [Microplitis demolitor]^96.26%	Q7Q161.5^RecName: Full=Putative oxidoreductase GLYR1 homolog; AltName: Full=Glyoxylate reductase 1 homolog; AltName: Full=Nuclear protein NP60 homolog^70.56%	--	GO:0051287^NAD binding^molecular_function;GO:0050661^NADP binding^molecular_function;GO:0016491^oxidoreductase activity^molecular_function	COG2084|KOG0409^NAD binding domain of 6-phosphogluconate dehydrogenase^K	PF14833.5^NAD-binding of NADP-dependent 3-hydroxyisobutyrate dehydrogenase	--	--	--
g10401_i0	0	0	8	4	5	0	--	--	--	--	--	--	--	--	PF04774.14^Hyaluronan / mRNA binding family	--	--	--
g10402_i0	43929	37305	43152	23202	15612	14343	4.0394538497089896e-05	1.02461256429719	up	XP_014299307.1^PREDICTED: uncharacterized protein LOC103575111 [Microplitis demolitor]^64.0%	--	--	--	--	--	--	--	--
g10402_i1	35926	31267	33117	19726	13184	11686	0.0005993640861249981	0.9766031028339329	normal	XP_014299307.1^PREDICTED: uncharacterized protein LOC103575111 [Microplitis demolitor]^58.82%	--	--	--	--	PF06477.12^Protein of unknown function (DUF1091)	--	--	--
g10402_i3	31764	27080	25219	17074	11424	10220	0.0047653634678533705	0.942546972654254	normal	--	--	--	--	--	PF11504.7^Colicin Ia	--	--	--
g10406_i0	111	6	4	12	14	34	--	--	--	EXL99036.1^nitrogen fixation protein NifU [Fusarium oxysporum f. sp. cubense tropical race 4 54006]^99.16%	Q6CFQ0.1^RecName: Full=Iron sulfur cluster assembly protein 1, mitochondrial; AltName: Full=Iron sulfur cluster scaffold protein 1; Flags: Precursor^66.1%	--	GO:0051537^2 iron, 2 sulfur cluster binding^molecular_function;GO:0051539^4 iron, 4 sulfur cluster binding^molecular_function;GO:0008198^ferrous iron binding^molecular_function;GO:0006879^cellular iron ion homeostasis^biological_process;GO:0016226^iron-sulfur cluster assembly^biological_process;GO:0005737^cytoplasm^cellular_component;GO:0005759^mitochondrial matrix^cellular_component	COG0822|KOG3361^iron sulfur cluster assembly protein 1, mitochondrial precursor^C	PF01592.15^NifU-like N terminal domain	--	--	--
g10408_i0	85	22	0	17	0	46	0.969911574821842	0.8098913922831851	normal	XP_018233121.1^hypothetical protein FOXG_00815 [Fusarium oxysporum f. sp. lycopersici 4287] >EGU77450.1 hypothetical protein FOXB_12063 [Fusarium oxysporum Fo5176] >EMT61594.1 hypothetical protein FOC4_g10014658 [Fusarium oxysporum f. sp. cubense race 4] >EXA52281.1 hypothetical protein FOVG_00627 [Fusarium oxysporum f. sp. pisi HDV247] >EXK48773.1 hypothetical protein FOMG_01569 [Fusarium oxyspo…	--	--	--	--	--	--	SignalP-TM	i37-59o102-124i137-159o192-214i
g10409_i0	56	24	0	10	8	6	0.783280942637754	1.70538348224671	normal	NP_071862.2^integral membrane protein 2C [Mus musculus] >Q91VK4.2 RecName: Full=Integral membrane protein 2C; AltName: Full=Transmembrane protein BRI3; Contains: RecName: Full=CT-BRI3 >AAF89493.1 BRI3 [Mus musculus] >AAK00277.1 putative transmembrane protein 2c [Mus musculus] >BAC29403.1 unnamed protein product [Mus musculus] >EDL40252.1 integral membrane protein 2C, isoform CRA_c [Mus musculus]^…	Q91VK4.2^RecName: Full=Integral membrane protein 2C; AltName: Full=Transmembrane protein BRI3; Contains: RecName: Full=CT-BRI3^100.0%	K18265|ITM2C, BRI3|http://www.genome.jp/dbget-bin/www_bget?ko:K18265	GO:0001540^amyloid-beta binding^molecular_function;GO:0005524^ATP binding^molecular_function;GO:0042985^negative regulation of amyloid precursor protein biosynthetic process^biological_process;GO:0010977^negative regulation of neuron projection development^biological_process;GO:0030182^neuron differentiation^biological_process;GO:2001238^positive regulation of extrinsic apoptotic signaling pathwa…	KOG4681^integral membrane protein 2C^S	PF04089.13^BRICHOS domain	--	--	i62-84o
g1040_i0	454	489	753	369	312	596	0.933714487197076	0.16400339677820902	normal	XP_016917478.1^PREDICTED: uncharacterized protein LOC108001128 isoform X1 [Apis cerana]^77.5%	--	--	--	--	PF16066.4^Domain of unknown function (DUF4808)	--	--	i86-108o
g1040_i1	733	800	1242	556	522	972	0.9056694310488119	0.18758155369597604	normal	XP_008548892.1^PREDICTED: uncharacterized protein LOC103572189 isoform X1 [Microplitis demolitor]^71.14%	--	--	--	--	PF16066.4^Domain of unknown function (DUF4808)	--	--	o75-97i277-299o
g1040_i2	434	596	903	405	399	651	0.9470046630050909	0.14531734320565698	normal	XP_008548892.1^PREDICTED: uncharacterized protein LOC103572189 isoform X1 [Microplitis demolitor]^77.19%	--	--	--	--	--	--	--	--
g10410_i0	142	219	380	239	112	203	0.9760034599082841	0.142820572485019	normal	XP_008556493.1^PREDICTED: WAP, Kazal, immunoglobulin, Kunitz and NTR domain-containing protein 2 [Microplitis demolitor]^85.8%	Q5WRU0.1^RecName: Full=Immunoglobulin domain-containing protein oig-4; Flags: Precursor^45.1%	--	GO:0030054^cell junction^cellular_component;GO:0005615^extracellular space^cellular_component;GO:0031594^neuromuscular junction^cellular_component	--	PF07679.15^Immunoglobulin I-set domain	--	SignalP-TM	o4-22i
g10411_i0	26	67	70	28	55	54	0.99930319755076	-0.0169227	normal	XP_008544226.2^PREDICTED: S-adenosylmethionine mitochondrial carrier protein homolog [Microplitis demolitor] >XP_014296846.1 PREDICTED: S-adenosylmethionine mitochondrial carrier protein homolog [Microplitis demolitor]^84.07%	Q9VBN7.2^RecName: Full=S-adenosylmethionine mitochondrial carrier protein homolog^45.0%	K15111|SLC25A26|http://www.genome.jp/dbget-bin/www_bget?ko:K15111	GO:0000095^S-adenosyl-L-methionine transmembrane transporter activity^molecular_function;GO:0015805^S-adenosyl-L-methionine transport^biological_process;GO:0016021^integral component of membrane^cellular_component;GO:0005743^mitochondrial inner membrane^cellular_component	KOG0768^s-adenosylmethionine mitochondrial carrier protein-like^C	PF00153.26^Mitochondrial carrier protein	--	SignalP-TM	i13-32o
g10413_i0	108	27	5	29	14	47	0.94789088570113	0.626405692264442	normal	2F2O_A^Chain A, Structure Of Calmodulin Bound To A Calcineurin Peptide: A New Way Of Making An Old Binding Mode >2F2O_B Chain B, Structure Of Calmodulin Bound To A Calcineurin Peptide: A New Way Of Making An Old Binding Mode >2F2P_A Chain A, Structure Of Calmodulin Bound To A Calcineurin Peptide: A New Way Of Making An Old Binding Mode >2F2P_B Chain B, Structure Of Calmodulin Bound To A Calcineur…	P21251.2^RecName: Full=Calmodulin; Short=CaM^100.0%	K02183|CALM|http://www.genome.jp/dbget-bin/www_bget?ko:K02183	GO:0005509^calcium ion binding^molecular_function	COG5126|KOG0027^phosphorylase kinase, delta^T	PF00036.31^EF hand	--	--	--
g10415_i0	53	12	5	5	8	20	0.881191526168848	1.0349998573458101	normal	XP_018243840.1^20S proteasome subunit alpha 6 [Fusarium oxysporum f. sp. lycopersici 4287] >EGU78436.1 hypothetical protein FOXB_11050 [Fusarium oxysporum Fo5176] >EMT68477.1 Putative proteasome subunit alpha type-1 [Fusarium oxysporum f. sp. cubense race 4] >EMT68478.1 Putative proteasome subunit alpha type-1 [Fusarium oxysporum f. sp. cubense race 4] >ENH68458.1 Putative proteasome subunit alph…	O14250.1^RecName: Full=Probable proteasome subunit alpha type-6^58.13%	K02725|PSMA1|http://www.genome.jp/dbget-bin/www_bget?ko:K02725	GO:0004175^endopeptidase activity^molecular_function;GO:0004298^threonine-type endopeptidase activity^molecular_function;GO:0045842^positive regulation of mitotic metaphase/anaphase transition^biological_process;GO:0010498^proteasomal protein catabolic process^biological_process;GO:0010499^proteasomal ubiquitin-independent protein catabolic process^biological_process;GO:0043161^proteasome-mediate…	COG0638|KOG0863^The proteasome is a multicatalytic proteinase complex which is characterized by its ability to cleave peptides with Arg, Phe, Tyr, Leu, and Glu adjacent to the leaving group at neutral or slightly basic pH. The proteasome has an ATP-dependent proteolytic activity (By similarity)^O	PF00227.25^Proteasome subunit	--	--	--
g10419_i0	1	15	2	16	6	0	--	--	--	XP_014298362.1^PREDICTED: inactivation-no-after-potential D protein [Microplitis demolitor]^72.44%	Q24008.2^RecName: Full=Inactivation-no-after-potential D protein^27.92%	--	GO:0005516^calmodulin binding^molecular_function;GO:0017022^myosin binding^molecular_function;GO:0031473^myosin III binding^molecular_function;GO:0009881^photoreceptor activity^molecular_function;GO:0030159^receptor signaling complex adaptor activity^molecular_function;GO:0005198^structural molecule activity^molecular_function;GO:0071482^cellular response to light stimulus^biological_process;GO:0…	--	PF00595.23^PDZ domain (Also known as DHR or GLGF)	--	--	--
g1041_i0	617	753	1089	780	677	966	0.661766479210177	-0.231014	normal	XP_008557801.1^PREDICTED: disks large homolog 5 isoform X1 [Microplitis demolitor] >XP_008557802.1 PREDICTED: disks large homolog 5 isoform X1 [Microplitis demolitor] >XP_008557803.1 PREDICTED: disks large homolog 5 isoform X1 [Microplitis demolitor] >XP_008557804.1 PREDICTED: disks large homolog 5 isoform X1 [Microplitis demolitor] >XP_008557805.1 PREDICTED: disks large homolog 5 isoform X1 [Mic…	Q8TDM6.4^RecName: Full=Disks large homolog 5; AltName: Full=Discs large protein P-dlg; AltName: Full=Placenta and prostate DLG^25.87%	--	GO:0008013^beta-catenin binding^molecular_function;GO:0008092^cytoskeletal protein binding^molecular_function;GO:0030159^receptor signaling complex adaptor activity^molecular_function;GO:0045176^apical protein localization^biological_process;GO:0098609^cell-cell adhesion^biological_process;GO:0001837^epithelial to mesenchymal transition^biological_process;GO:0060441^epithelial tube branching invo…	KOG0708|KOG3528^GuKc^T	PF00595.23^PDZ domain (Also known as DHR or GLGF)	--	--	--
g1041_i1	751	872	1313	930	823	1183	0.542345727548015	-0.254905	normal	XP_008557801.1^PREDICTED: disks large homolog 5 isoform X1 [Microplitis demolitor] >XP_008557802.1 PREDICTED: disks large homolog 5 isoform X1 [Microplitis demolitor] >XP_008557803.1 PREDICTED: disks large homolog 5 isoform X1 [Microplitis demolitor] >XP_008557804.1 PREDICTED: disks large homolog 5 isoform X1 [Microplitis demolitor] >XP_008557805.1 PREDICTED: disks large homolog 5 isoform X1 [Mic…	E9Q9R9.1^RecName: Full=Disks large homolog 5^28.93%	--	GO:0008013^beta-catenin binding^molecular_function;GO:0008092^cytoskeletal protein binding^molecular_function;GO:0045176^apical protein localization^biological_process;GO:0001837^epithelial to mesenchymal transition^biological_process;GO:0060441^epithelial tube branching involved in lung morphogenesis^biological_process;GO:0045197^establishment or maintenance of epithelial cell apical/basal polar…	KOG0708|KOG3528^GuKc^T	PF00595.23^PDZ domain (Also known as DHR or GLGF)	--	--	--
g1041_i2	763	918	1313	976	841	1224	0.49083107338378995	-0.27175	normal	XP_008557801.1^PREDICTED: disks large homolog 5 isoform X1 [Microplitis demolitor] >XP_008557802.1 PREDICTED: disks large homolog 5 isoform X1 [Microplitis demolitor] >XP_008557803.1 PREDICTED: disks large homolog 5 isoform X1 [Microplitis demolitor] >XP_008557804.1 PREDICTED: disks large homolog 5 isoform X1 [Microplitis demolitor] >XP_008557805.1 PREDICTED: disks large homolog 5 isoform X1 [Mic…	E9Q9R9.1^RecName: Full=Disks large homolog 5^28.93%	--	GO:0008013^beta-catenin binding^molecular_function;GO:0008092^cytoskeletal protein binding^molecular_function;GO:0045176^apical protein localization^biological_process;GO:0001837^epithelial to mesenchymal transition^biological_process;GO:0060441^epithelial tube branching involved in lung morphogenesis^biological_process;GO:0045197^establishment or maintenance of epithelial cell apical/basal polar…	KOG0708|KOG3528^GuKc^T	PF00595.23^PDZ domain (Also known as DHR or GLGF)	--	--	--
g1041_i3	305	327	500	378	296	468	0.70200320491862	-0.260556	normal	XP_008557801.1^PREDICTED: disks large homolog 5 isoform X1 [Microplitis demolitor] >XP_008557802.1 PREDICTED: disks large homolog 5 isoform X1 [Microplitis demolitor] >XP_008557803.1 PREDICTED: disks large homolog 5 isoform X1 [Microplitis demolitor] >XP_008557804.1 PREDICTED: disks large homolog 5 isoform X1 [Microplitis demolitor] >XP_008557805.1 PREDICTED: disks large homolog 5 isoform X1 [Mic…	Q8TDM6.4^RecName: Full=Disks large homolog 5; AltName: Full=Discs large protein P-dlg; AltName: Full=Placenta and prostate DLG^25.0%	--	GO:0008013^beta-catenin binding^molecular_function;GO:0008092^cytoskeletal protein binding^molecular_function;GO:0030159^receptor signaling complex adaptor activity^molecular_function;GO:0045176^apical protein localization^biological_process;GO:0098609^cell-cell adhesion^biological_process;GO:0001837^epithelial to mesenchymal transition^biological_process;GO:0060441^epithelial tube branching invo…	KOG0708|KOG3528^GuKc^T	PF00595.23^PDZ domain (Also known as DHR or GLGF)	--	--	--
g1041_i4	180	255	372	267	225	309	0.8243424348383079	-0.251471	normal	XP_008557801.1^PREDICTED: disks large homolog 5 isoform X1 [Microplitis demolitor] >XP_008557802.1 PREDICTED: disks large homolog 5 isoform X1 [Microplitis demolitor] >XP_008557803.1 PREDICTED: disks large homolog 5 isoform X1 [Microplitis demolitor] >XP_008557804.1 PREDICTED: disks large homolog 5 isoform X1 [Microplitis demolitor] >XP_008557805.1 PREDICTED: disks large homolog 5 isoform X1 [Mic…	E9Q9R9.1^RecName: Full=Disks large homolog 5^34.35%	--	GO:0008013^beta-catenin binding^molecular_function;GO:0008092^cytoskeletal protein binding^molecular_function;GO:0045176^apical protein localization^biological_process;GO:0001837^epithelial to mesenchymal transition^biological_process;GO:0060441^epithelial tube branching involved in lung morphogenesis^biological_process;GO:0045197^establishment or maintenance of epithelial cell apical/basal polar…	KOG0708|KOG3528^GuKc^T	PF00595.23^PDZ domain (Also known as DHR or GLGF)	--	--	--
g10420_i0	0	0	0	27	0	0	--	--	--	--	--	--	--	--	PF04882.11^Peroxin-3	--	--	--
g10421_i0	2636	2677	3654	2468	2645	2341	0.9936702430780301	0.017809481459574	normal	--	--	--	--	--	--	--	--	--
g10423_i0	9	0	6	4	6	0	--	--	--	EOB11246.1^hypothetical protein NBO_1358g0003 [Nosema bombycis CQ1]^94.48%	--	--	--	COG5084^zinc finger^S	PF00642.23^Zinc finger C-x8-C-x5-C-x3-H type (and similar)	--	--	--
g10423_i1	0	0	3	0	10	0	--	--	--	EOB11246.1^hypothetical protein NBO_1358g0003 [Nosema bombycis CQ1]^87.29%	--	--	--	COG5084^zinc finger^S	PF00642.23^Zinc finger C-x8-C-x5-C-x3-H type (and similar)	--	--	--
g10428_i0	298	37	7	28	36	116	0.9015863187108589	0.9171111526351992	normal	XP_023428086.1^probable ATP3-F1F0-ATPase complex, F1 gamma subunit [Fusarium fujikuroi IMI 58289] >EGU89023.1 hypothetical protein FOXB_00435 [Fusarium oxysporum Fo5176] >EMT65531.1 ATP synthase subunit gamma, mitochondrial [Fusarium oxysporum f. sp. cubense race 4] >CCT66005.1 probable ATP3-F1F0-ATPase complex, F1 gamma subunit [Fusarium fujikuroi IMI 58289] >EXA49857.1 F-type H+-transporting AT…	Q6C338.2^RecName: Full=ATP synthase subunit gamma, mitochondrial; AltName: Full=F-ATPase gamma subunit; Flags: Precursor^57.04%	K02136|ATPeF1G, ATP5C1, ATP3|http://www.genome.jp/dbget-bin/www_bget?ko:K02136	GO:0046933^proton-transporting ATP synthase activity, rotational mechanism^molecular_function;GO:0006754^ATP biosynthetic process^biological_process;GO:0015986^ATP synthesis coupled proton transport^biological_process;GO:0000275^mitochondrial proton-transporting ATP synthase complex, catalytic core F(1)^cellular_component	COG0224|KOG1531^Mitochondrial membrane ATP synthase (F(1)F(0) ATP synthase or Complex V) produces ATP from ADP in the presence of a proton gradient across the membrane which is generated by electron transport complexes of the respiratory chain. F-type ATPases consist of two structural domains, F(1) - containing the extramembraneous catalytic core, and F(0) - containing the membrane proton channel…	PF00231.18^ATP synthase	--	--	--
g1042_i0	2576	2485	3402	2911	2283	2766	0.6823251633194661	-0.143412	normal	QBB02069.1^putative hexokinase type 2, partial [Cotesia chilonis]^97.94%	P52789.2^RecName: Full=Hexokinase-2; AltName: Full=Hexokinase type II; Short=HK II; AltName: Full=Muscle form hexokinase^54.96%	K00844|HK|http://www.genome.jp/dbget-bin/www_bget?ko:K00844	GO:0005524^ATP binding^molecular_function;GO:0008865^fructokinase activity^molecular_function;GO:0004340^glucokinase activity^molecular_function;GO:0005536^glucose binding^molecular_function;GO:0004396^hexokinase activity^molecular_function;GO:0019158^mannokinase activity^molecular_function;GO:0008637^apoptotic mitochondrial changes^biological_process;GO:0061621^canonical glycolysis^biological_pr…	COG5026|KOG1369^Hexokinase^G	PF03727.15^Hexokinase	--	--	--
g1042_i1	3662	3610	3968	4103	3087	3751	0.8441853523980041	-0.163588	normal	QBB02069.1^putative hexokinase type 2, partial [Cotesia chilonis]^96.45%	Q9NFT7.4^RecName: Full=Hexokinase type 2^52.71%	K00844|HK|http://www.genome.jp/dbget-bin/www_bget?ko:K00844	GO:0005524^ATP binding^molecular_function;GO:0008865^fructokinase activity^molecular_function;GO:0004340^glucokinase activity^molecular_function;GO:0005536^glucose binding^molecular_function;GO:0004396^hexokinase activity^molecular_function;GO:0019158^mannokinase activity^molecular_function;GO:0001678^cellular glucose homeostasis^biological_process;GO:0006000^fructose metabolic process^biological…	COG5026|KOG1369^Hexokinase^G	PF03727.15^Hexokinase	--	--	--
g1042_i2	20	14	35	9	15	44	0.9816440711885319	-0.253012	normal	XP_008548283.1^PREDICTED: paired box protein Pax-1 isoform X1 [Microplitis demolitor]^100.0%	P23757.3^RecName: Full=Paired box pox-meso protein; AltName: Full=Paired box mesodermal protein^89.92%	K09382|PAX1_9|http://www.genome.jp/dbget-bin/www_bget?ko:K09382	GO:0003677^DNA binding^molecular_function;GO:0003700^DNA-binding transcription factor activity^molecular_function;GO:0009887^animal organ morphogenesis^biological_process;GO:0048813^dendrite morphogenesis^biological_process;GO:0007526^larval somatic muscle development^biological_process;GO:0005634^nucleus^cellular_component	KOG3517^PAX^K	PF00292.17^'Paired box' domain	--	--	--
g1042_i4	2590	2432	2961	2810	2136	2546	0.892993369568713	-0.122103	normal	QBB02069.1^putative hexokinase type 2, partial [Cotesia chilonis]^96.28%	Q9NFT7.4^RecName: Full=Hexokinase type 2^51.44%	K00844|HK|http://www.genome.jp/dbget-bin/www_bget?ko:K00844	GO:0005524^ATP binding^molecular_function;GO:0008865^fructokinase activity^molecular_function;GO:0004340^glucokinase activity^molecular_function;GO:0005536^glucose binding^molecular_function;GO:0004396^hexokinase activity^molecular_function;GO:0019158^mannokinase activity^molecular_function;GO:0001678^cellular glucose homeostasis^biological_process;GO:0006000^fructose metabolic process^biological…	COG5026|KOG1369^Hexokinase^G	PF03727.15^Hexokinase	--	--	--
g1042_i5	2555	2440	3020	2763	2070	2471	0.944326161042477	-0.0826589	normal	QBB02069.1^putative hexokinase type 2, partial [Cotesia chilonis]^95.08%	Q9NFT7.4^RecName: Full=Hexokinase type 2^51.47%	K00844|HK|http://www.genome.jp/dbget-bin/www_bget?ko:K00844	GO:0005524^ATP binding^molecular_function;GO:0008865^fructokinase activity^molecular_function;GO:0004340^glucokinase activity^molecular_function;GO:0005536^glucose binding^molecular_function;GO:0004396^hexokinase activity^molecular_function;GO:0019158^mannokinase activity^molecular_function;GO:0001678^cellular glucose homeostasis^biological_process;GO:0006000^fructose metabolic process^biological…	COG5026|KOG1369^Hexokinase^G	PF03727.15^Hexokinase	--	--	--
g10430_i0	110	8	20	0	0	18	0.510701173803311	2.9082347601932996	normal	EGU75381.1^hypothetical protein FOXB_14086 [Fusarium oxysporum Fo5176] >EXA50219.1 hypothetical protein FOVG_03026 [Fusarium oxysporum f. sp. pisi HDV247] >EXL00340.1 hypothetical protein FOQG_00552 [Fusarium oxysporum f. sp. raphani 54005] >EXL77688.1 hypothetical protein FOPG_07847 [Fusarium oxysporum f. sp. conglutinans race 2 54008] >EXM36343.1 hypothetical protein FOTG_00537 [Fusarium oxyspo…	--	--	--	--	--	--	--	--
g10431_i0	17	0	0	8	4	15	--	--	--	AAB22964.1^calreticulin=63 kda calcium-binding protein [rats, liver, Sprague Dawley, Peptide Partial, 248 aa]^99.37%	P18418.1^RecName: Full=Calreticulin; AltName: Full=CALBP; AltName: Full=CRP55; AltName: Full=Calcium-binding protein 3; Short=CABP3; AltName: Full=Calregulin; AltName: Full=Endoplasmic reticulum resident protein 60; Short=ERp60; AltName: Full=HACBP; Flags: Precursor^99.37%	K08057|CALR|http://www.genome.jp/dbget-bin/www_bget?ko:K08057	GO:0050681^androgen receptor binding^molecular_function;GO:0005509^calcium ion binding^molecular_function;GO:0030246^carbohydrate binding^molecular_function;GO:0042562^hormone binding^molecular_function;GO:0005178^integrin binding^molecular_function;GO:0005506^iron ion binding^molecular_function;GO:0003729^mRNA binding^molecular_function;GO:0042277^peptide binding^molecular_function;GO:0031625^ub…	KOG0674^Calcium-binding chaperone that promotes folding, oligomeric assembly and quality control in the endoplasmic reticulum (ER) via the calreticulin calnexin cycle. This lectin interacts transiently with almost all of the monoglucosylated glycoproteins that are synthesized in the ER. Interacts with the DNA-binding domain of NR3C1 and mediates its nuclear export. Involved in maternal gene expre…	PF00262.17^Calreticulin family	--	--	--
g10432_i0	4	0	4	0	0	6	--	--	--	EOB13747.1^hypothetical protein NBO_60g0003 [Nosema bombycis CQ1]^88.52%	--	--	--	--	PF08154.11^NLE (NUC135) domain	--	--	--
g10432_i1	0	0	4	4	0	2	--	--	--	EOB13747.1^hypothetical protein NBO_60g0003 [Nosema bombycis CQ1]^86.89%	--	--	--	--	PF08154.11^NLE (NUC135) domain	--	--	--
g10433_i0	104	107	82	94	39	47	0.8222531561408409	0.549292179122839	normal	XP_008557730.1^PREDICTED: cGMP-dependent protein kinase, isozyme 2 forms cD5/T2 isoform X3 [Microplitis demolitor]^68.48%	--	K07376|PRKG1|http://www.genome.jp/dbget-bin/www_bget?ko:K07376	--	KOG0614^cgmp-dependent protein kinase^T	--	--	--	--
g10437_i0	22	24	89	40	69	36	0.9024162726975501	-0.517982	normal	XP_008552278.1^PREDICTED: uncharacterized protein LOC103574580 [Microplitis demolitor]^62.68%	--	--	--	--	--	--	--	--
g10439_i0	4727	4149	5895	6835	6712	5603	0.00106028972614409	-0.618184	normal	XP_015121128.1^PREDICTED: cytochrome P450 6k1-like [Diachasma alloeum]^66.44%	Q964R0.1^RecName: Full=Cytochrome P450 6k1; AltName: Full=CYPVIK1^43.84%	K14999|CYP6|http://www.genome.jp/dbget-bin/www_bget?ko:K14999	GO:0020037^heme binding^molecular_function;GO:0005506^iron ion binding^molecular_function;GO:0004497^monooxygenase activity^molecular_function;GO:0016705^oxidoreductase activity, acting on paired donors, with incorporation or reduction of molecular oxygen^molecular_function;GO:0005789^endoplasmic reticulum membrane^cellular_component	COG2124|KOG0157^cytochrome P450^Q	PF00067.21^Cytochrome P450	--	--	--
g1043_i0	2259	2281	3521	2004	1907	2377	0.842618765527271	0.104181926621998	normal	XP_008551796.1^PREDICTED: uncharacterized protein LOC103574176 isoform X1 [Microplitis demolitor]^96.85%	--	--	--	--	PF08312.11^cwf21 domain	--	--	o399-421i428-450o465-482i489-511o
g1043_i1	2477	2541	4045	2270	2099	2739	0.889825222128471	0.0926622269519929	normal	XP_008551796.1^PREDICTED: uncharacterized protein LOC103574176 isoform X1 [Microplitis demolitor]^97.18%	--	--	--	--	PF01384.19^Phosphate transporter family	--	--	o690-712i719-741o756-773i780-802o
g10440_i0	24	11	17	12	0	9	--	--	--	XP_013174890.1^PREDICTED: probable proteasome subunit alpha type-6 [Papilio xuthus] >XP_013181798.1 PREDICTED: probable proteasome subunit alpha type-6 [Papilio xuthus]^96.96%	Q8SQS5.2^RecName: Full=Probable proteasome subunit alpha type-6; AltName: Full=26S proteasome alpha-type subunit PRE5; AltName: Full=Multicatalytic endopeptidase complex subunit PRE5^50.89%	K02725|PSMA1|http://www.genome.jp/dbget-bin/www_bget?ko:K02725	GO:0004298^threonine-type endopeptidase activity^molecular_function;GO:0051603^proteolysis involved in cellular protein catabolic process^biological_process;GO:0005737^cytoplasm^cellular_component;GO:0005634^nucleus^cellular_component;GO:0019773^proteasome core complex, alpha-subunit complex^cellular_component	COG0638|KOG0863^The proteasome is a multicatalytic proteinase complex which is characterized by its ability to cleave peptides with Arg, Phe, Tyr, Leu, and Glu adjacent to the leaving group at neutral or slightly basic pH. The proteasome has an ATP-dependent proteolytic activity (By similarity)^O	PF00227.25^Proteasome subunit	--	--	--
g10441_i0	0	0	2	16	2	10	--	--	--	XP_013163785.1^PREDICTED: asparagine-rich protein-like [Papilio xuthus]^69.92%	--	--	--	--	PF02512.13^Virulence determinant	--	SignalP-TM	--
g10442_i0	0	0	2	0	2	6	--	--	--	XP_013163785.1^PREDICTED: asparagine-rich protein-like [Papilio xuthus]^69.92%	--	--	--	--	--	--	SignalP-TM	--
g10444_i0	57	71	189	111	116	107	0.8374156002292241	-0.427201	normal	XP_014297038.1^PREDICTED: uncharacterized protein LOC103577211 [Microplitis demolitor]^36.11%	--	K08471|GR|http://www.genome.jp/dbget-bin/www_bget?ko:K08471	--	--	PF02949.19^7tm Odorant receptor	--	SignalP-TM	o4-23i30-52o67-86i125-147o167-189i
g10445_i0	146	21	8	23	11	55	0.88770892617875	0.9677316290725408	normal	EMT63503.1^(S)-2-haloacid dehalogenase [Fusarium oxysporum f. sp. cubense race 4] >EXM01713.1 hypothetical protein FOIG_07226 [Fusarium oxysporum f. sp. cubense tropical race 4 54006] >EXM01714.1 hypothetical protein FOIG_07226 [Fusarium oxysporum f. sp. cubense tropical race 4 54006]^100.0%	--	K01560|E3.8.1.2|http://www.genome.jp/dbget-bin/www_bget?ko:K01560	--	COG1011^haloacid dehalogenase-like hydrolase^E	PF13419.5^Haloacid dehalogenase-like hydrolase	--	--	--
g10446_i0	0	0	6	4	8	1	--	--	--	ACE75163.1^hypothetical protein GFP_L3_0240 [Glyptapanteles flavicoxis]^47.33%	--	--	--	--	PF10523.8^BEN domain	--	--	--
g10447_i0	0	5	7	24	16	38	0.0571075020272554	-2.99485	normal	DAA20732.1^TPA: Os05g0242100-like [Bos taurus]^78.01%	--	--	--	--	PF11973.7^NQRA C-terminal domain	--	--	--
g10448_i0	0	0	23	12	8	6	--	--	--	XP_014298642.1^PREDICTED: A disintegrin and metalloproteinase with thrombospondin motifs 20 isoform X1 [Microplitis demolitor]^67.01%	Q769J6.1^RecName: Full=A disintegrin and metalloproteinase with thrombospondin motifs 13; Short=ADAM-TS 13; Short=ADAM-TS13; Short=ADAMTS-13; AltName: Full=von Willebrand factor-cleaving protease; Short=vWF-CP; Short=vWF-cleaving protease; Flags: Precursor^24.38%	--	GO:0004175^endopeptidase activity^molecular_function;GO:0046872^metal ion binding^molecular_function;GO:0004222^metalloendopeptidase activity^molecular_function;GO:0008233^peptidase activity^molecular_function;GO:0007596^blood coagulation^biological_process;GO:0071346^cellular response to interferon-gamma^biological_process;GO:0071353^cellular response to interleukin-4^biological_process;GO:00712…	KOG3538^Inherit from artNOG: Reprolysin (M12B) family zinc metalloprotease^O	PF00090.18^Thrombospondin type 1 domain	--	--	--
g10449_i0	6	0	0	101	0	0	--	--	--	XP_011565954.1^PREDICTED: pyruvate kinase-like isoform X4 [Plutella xylostella]^91.83%	O62619.2^RecName: Full=Pyruvate kinase; Short=PK^75.77%	K00873|PK, pyk|http://www.genome.jp/dbget-bin/www_bget?ko:K00873	GO:0005524^ATP binding^molecular_function;GO:0016301^kinase activity^molecular_function;GO:0000287^magnesium ion binding^molecular_function;GO:0030955^potassium ion binding^molecular_function;GO:0004743^pyruvate kinase activity^molecular_function;GO:0032869^cellular response to insulin stimulus^biological_process;GO:0042593^glucose homeostasis^biological_process;GO:0006096^glycolytic process^biol…	COG0469|KOG2323^Pyruvate kinase, alpha/beta domain^G	PF00224.20^Pyruvate kinase, barrel domain	--	--	--
g1044_i0	362	351	678	379	294	391	0.944259382495262	0.11005306347922802	normal	XP_008553807.1^PREDICTED: PAB-dependent poly(A)-specific ribonuclease subunit PAN3 [Microplitis demolitor] >XP_008553808.1 PREDICTED: PAB-dependent poly(A)-specific ribonuclease subunit PAN3 [Microplitis demolitor] >XP_008553809.1 PREDICTED: PAB-dependent poly(A)-specific ribonuclease subunit PAN3 [Microplitis demolitor]^95.54%	Q95RR8.1^RecName: Full=PAN2-PAN3 deadenylation complex subunit PAN3; AltName: Full=PAB1P-dependent poly(A)-specific ribonuclease; AltName: Full=Poly(A)-nuclease deadenylation complex subunit 3; Short=PAN deadenylation complex subunit 3^53.78%	K12572|PAN3|http://www.genome.jp/dbget-bin/www_bget?ko:K12572	GO:0005524^ATP binding^molecular_function;GO:0003723^RNA binding^molecular_function;GO:0000290^deadenylation-dependent decapping of nuclear-transcribed mRNA^biological_process;GO:0006397^mRNA processing^biological_process;GO:0000289^nuclear-transcribed mRNA poly(A) tail shortening^biological_process;GO:0010606^positive regulation of cytoplasmic mRNA processing body assembly^biological_process;GO:…	KOG3741^STYKc^A	PF00069.24^Protein kinase domain	--	--	--
g1044_i1	395	361	695	383	298	375	0.8340199347259301	0.185268889002225	normal	XP_008553807.1^PREDICTED: PAB-dependent poly(A)-specific ribonuclease subunit PAN3 [Microplitis demolitor] >XP_008553808.1 PREDICTED: PAB-dependent poly(A)-specific ribonuclease subunit PAN3 [Microplitis demolitor] >XP_008553809.1 PREDICTED: PAB-dependent poly(A)-specific ribonuclease subunit PAN3 [Microplitis demolitor]^95.54%	Q95RR8.1^RecName: Full=PAN2-PAN3 deadenylation complex subunit PAN3; AltName: Full=PAB1P-dependent poly(A)-specific ribonuclease; AltName: Full=Poly(A)-nuclease deadenylation complex subunit 3; Short=PAN deadenylation complex subunit 3^53.78%	K12572|PAN3|http://www.genome.jp/dbget-bin/www_bget?ko:K12572	GO:0005524^ATP binding^molecular_function;GO:0003723^RNA binding^molecular_function;GO:0000290^deadenylation-dependent decapping of nuclear-transcribed mRNA^biological_process;GO:0006397^mRNA processing^biological_process;GO:0000289^nuclear-transcribed mRNA poly(A) tail shortening^biological_process;GO:0010606^positive regulation of cytoplasmic mRNA processing body assembly^biological_process;GO:…	KOG3741^STYKc^A	PF00069.24^Protein kinase domain	--	--	--
g1044_i2	497	534	737	515	385	528	0.966922997370904	0.0707880607845786	normal	XP_008553807.1^PREDICTED: PAB-dependent poly(A)-specific ribonuclease subunit PAN3 [Microplitis demolitor] >XP_008553808.1 PREDICTED: PAB-dependent poly(A)-specific ribonuclease subunit PAN3 [Microplitis demolitor] >XP_008553809.1 PREDICTED: PAB-dependent poly(A)-specific ribonuclease subunit PAN3 [Microplitis demolitor]^95.54%	Q95RR8.1^RecName: Full=PAN2-PAN3 deadenylation complex subunit PAN3; AltName: Full=PAB1P-dependent poly(A)-specific ribonuclease; AltName: Full=Poly(A)-nuclease deadenylation complex subunit 3; Short=PAN deadenylation complex subunit 3^53.78%	K12572|PAN3|http://www.genome.jp/dbget-bin/www_bget?ko:K12572	GO:0005524^ATP binding^molecular_function;GO:0003723^RNA binding^molecular_function;GO:0000290^deadenylation-dependent decapping of nuclear-transcribed mRNA^biological_process;GO:0006397^mRNA processing^biological_process;GO:0000289^nuclear-transcribed mRNA poly(A) tail shortening^biological_process;GO:0010606^positive regulation of cytoplasmic mRNA processing body assembly^biological_process;GO:…	KOG3741^STYKc^A	PF00069.24^Protein kinase domain	--	--	--
g1044_i3	360	338	709	372	300	396	0.9517972382333891	0.11072911162764099	normal	XP_008553807.1^PREDICTED: PAB-dependent poly(A)-specific ribonuclease subunit PAN3 [Microplitis demolitor] >XP_008553808.1 PREDICTED: PAB-dependent poly(A)-specific ribonuclease subunit PAN3 [Microplitis demolitor] >XP_008553809.1 PREDICTED: PAB-dependent poly(A)-specific ribonuclease subunit PAN3 [Microplitis demolitor]^95.54%	Q95RR8.1^RecName: Full=PAN2-PAN3 deadenylation complex subunit PAN3; AltName: Full=PAB1P-dependent poly(A)-specific ribonuclease; AltName: Full=Poly(A)-nuclease deadenylation complex subunit 3; Short=PAN deadenylation complex subunit 3^53.78%	K12572|PAN3|http://www.genome.jp/dbget-bin/www_bget?ko:K12572	GO:0005524^ATP binding^molecular_function;GO:0003723^RNA binding^molecular_function;GO:0000290^deadenylation-dependent decapping of nuclear-transcribed mRNA^biological_process;GO:0006397^mRNA processing^biological_process;GO:0000289^nuclear-transcribed mRNA poly(A) tail shortening^biological_process;GO:0010606^positive regulation of cytoplasmic mRNA processing body assembly^biological_process;GO:…	KOG3741^STYKc^A	PF00069.24^Protein kinase domain	--	--	--
g1044_i4	386	354	697	391	303	396	0.9305671207527231	0.123025233258396	normal	XP_008553807.1^PREDICTED: PAB-dependent poly(A)-specific ribonuclease subunit PAN3 [Microplitis demolitor] >XP_008553808.1 PREDICTED: PAB-dependent poly(A)-specific ribonuclease subunit PAN3 [Microplitis demolitor] >XP_008553809.1 PREDICTED: PAB-dependent poly(A)-specific ribonuclease subunit PAN3 [Microplitis demolitor]^95.54%	Q95RR8.1^RecName: Full=PAN2-PAN3 deadenylation complex subunit PAN3; AltName: Full=PAB1P-dependent poly(A)-specific ribonuclease; AltName: Full=Poly(A)-nuclease deadenylation complex subunit 3; Short=PAN deadenylation complex subunit 3^53.78%	K12572|PAN3|http://www.genome.jp/dbget-bin/www_bget?ko:K12572	GO:0005524^ATP binding^molecular_function;GO:0003723^RNA binding^molecular_function;GO:0000290^deadenylation-dependent decapping of nuclear-transcribed mRNA^biological_process;GO:0006397^mRNA processing^biological_process;GO:0000289^nuclear-transcribed mRNA poly(A) tail shortening^biological_process;GO:0010606^positive regulation of cytoplasmic mRNA processing body assembly^biological_process;GO:…	KOG3741^STYKc^A	PF00069.24^Protein kinase domain	--	--	--
g1044_i5	130	105	192	117	101	141	0.99930319755076	-0.00654282	normal	XP_008553807.1^PREDICTED: PAB-dependent poly(A)-specific ribonuclease subunit PAN3 [Microplitis demolitor] >XP_008553808.1 PREDICTED: PAB-dependent poly(A)-specific ribonuclease subunit PAN3 [Microplitis demolitor] >XP_008553809.1 PREDICTED: PAB-dependent poly(A)-specific ribonuclease subunit PAN3 [Microplitis demolitor]^97.5%	Q95RR8.1^RecName: Full=PAN2-PAN3 deadenylation complex subunit PAN3; AltName: Full=PAB1P-dependent poly(A)-specific ribonuclease; AltName: Full=Poly(A)-nuclease deadenylation complex subunit 3; Short=PAN deadenylation complex subunit 3^51.26%	K12572|PAN3|http://www.genome.jp/dbget-bin/www_bget?ko:K12572	GO:0005524^ATP binding^molecular_function;GO:0003723^RNA binding^molecular_function;GO:0000290^deadenylation-dependent decapping of nuclear-transcribed mRNA^biological_process;GO:0006397^mRNA processing^biological_process;GO:0000289^nuclear-transcribed mRNA poly(A) tail shortening^biological_process;GO:0010606^positive regulation of cytoplasmic mRNA processing body assembly^biological_process;GO:…	KOG3741^STYKc^A	PF00069.24^Protein kinase domain	--	--	--
g1044_i6	391	351	705	391	309	402	0.938794937762804	0.11551979135000698	normal	XP_008553807.1^PREDICTED: PAB-dependent poly(A)-specific ribonuclease subunit PAN3 [Microplitis demolitor] >XP_008553808.1 PREDICTED: PAB-dependent poly(A)-specific ribonuclease subunit PAN3 [Microplitis demolitor] >XP_008553809.1 PREDICTED: PAB-dependent poly(A)-specific ribonuclease subunit PAN3 [Microplitis demolitor]^95.54%	Q95RR8.1^RecName: Full=PAN2-PAN3 deadenylation complex subunit PAN3; AltName: Full=PAB1P-dependent poly(A)-specific ribonuclease; AltName: Full=Poly(A)-nuclease deadenylation complex subunit 3; Short=PAN deadenylation complex subunit 3^53.78%	K12572|PAN3|http://www.genome.jp/dbget-bin/www_bget?ko:K12572	GO:0005524^ATP binding^molecular_function;GO:0003723^RNA binding^molecular_function;GO:0000290^deadenylation-dependent decapping of nuclear-transcribed mRNA^biological_process;GO:0006397^mRNA processing^biological_process;GO:0000289^nuclear-transcribed mRNA poly(A) tail shortening^biological_process;GO:0010606^positive regulation of cytoplasmic mRNA processing body assembly^biological_process;GO:…	KOG3741^STYKc^A	PF00069.24^Protein kinase domain	--	--	--
g1044_i7	378	375	687	379	293	392	0.865083616981861	0.165945949932492	normal	XP_008553807.1^PREDICTED: PAB-dependent poly(A)-specific ribonuclease subunit PAN3 [Microplitis demolitor] >XP_008553808.1 PREDICTED: PAB-dependent poly(A)-specific ribonuclease subunit PAN3 [Microplitis demolitor] >XP_008553809.1 PREDICTED: PAB-dependent poly(A)-specific ribonuclease subunit PAN3 [Microplitis demolitor]^95.54%	Q95RR8.1^RecName: Full=PAN2-PAN3 deadenylation complex subunit PAN3; AltName: Full=PAB1P-dependent poly(A)-specific ribonuclease; AltName: Full=Poly(A)-nuclease deadenylation complex subunit 3; Short=PAN deadenylation complex subunit 3^53.78%	K12572|PAN3|http://www.genome.jp/dbget-bin/www_bget?ko:K12572	GO:0005524^ATP binding^molecular_function;GO:0003723^RNA binding^molecular_function;GO:0000290^deadenylation-dependent decapping of nuclear-transcribed mRNA^biological_process;GO:0006397^mRNA processing^biological_process;GO:0000289^nuclear-transcribed mRNA poly(A) tail shortening^biological_process;GO:0010606^positive regulation of cytoplasmic mRNA processing body assembly^biological_process;GO:…	KOG3741^STYKc^A	PF00069.24^Protein kinase domain	--	--	--
g10452_i0	59	4	4	0	8	1	0.571611212195125	2.7356789470947898	normal	EMT63771.1^Putative CDP-alcohol phosphatidyltransferase class-I family protein C22A12.08c [Fusarium oxysporum f. sp. cubense race 4] >EXM01265.1 hypothetical protein FOIG_06957 [Fusarium oxysporum f. sp. cubense tropical race 4 54006] >SCO77518.1 related to cat eye syndrome critical region protein 5 precursor [Fusarium oxysporum]^100.0%	--	--	--	COG0647|KOG1618^to phosphatidyl synthase^G	PF13242.5^HAD-hyrolase-like	--	--	--
g10453_i0	11	8	23	0	4	11	--	--	--	PZC76449.1^hypothetical protein B5X24_HaOG204540 [Helicoverpa armigera]^49.3%	--	--	--	COG2801|KOG0017^Retrotransposon protein^C	--	--	--	--
g10454_i0	0	0	0	4	0	0	--	--	--	EOB12111.1^hypothetical protein NBO_547g0003 [Nosema bombycis CQ1]^79.88%	--	--	--	--	PF10073.8^Uncharacterized protein conserved in bacteria (DUF2312)	--	--	--
g10456_i0	0	0	0	4	0	0	--	--	--	XP_013182586.1^PREDICTED: uncharacterized protein LOC106128669 [Papilio xuthus]^45.14%	--	--	--	--	PF00566.17^Rab-GTPase-TBC domain	--	--	--
g10457_i0	0	12	8	6	10	8	--	--	--	XP_008556365.1^PREDICTED: serine/threonine-protein phosphatase 6 regulatory ankyrin repeat subunit B-like [Microplitis demolitor]^29.53%	--	--	--	--	PF12796.6^Ankyrin repeats (3 copies)	--	--	--
g1045_i0	10	6	16	10	12	24	0.863074564681073	-0.79956	normal	XP_014296284.1^PREDICTED: cilia- and flagella-associated protein 20-like [Microplitis demolitor]^78.02%	Q9Y6A4.1^RecName: Full=Cilia- and flagella-associated protein 20; AltName: Full=Basal body up-regulated protein 22; AltName: Full=Transcription factor IIB^54.84%	--	GO:0003723^RNA binding^molecular_function;GO:0060271^cilium assembly^biological_process;GO:0007275^multicellular organism development^biological_process;GO:2000147^positive regulation of cell motility^biological_process;GO:2000253^positive regulation of feeding behavior^biological_process;GO:0018095^protein polyglutamylation^biological_process;GO:0060296^regulation of cilium beat frequency involv…	KOG3213^Protein of unknown function (DUF667)^K	PF05018.12^Protein of unknown function (DUF667)	--	--	--
g1045_i1	1678	1602	4384	2102	1733	2708	0.976189654305163	-0.0986021	normal	XP_008543089.1^PREDICTED: oxysterol-binding protein-related protein 2 isoform X1 [Microplitis demolitor] >XP_008543090.1 PREDICTED: oxysterol-binding protein-related protein 2 isoform X1 [Microplitis demolitor]^91.53%	Q8BX94.1^RecName: Full=Oxysterol-binding protein-related protein 2; Short=ORP-2; Short=OSBP-related protein 2^48.18%	K20174|OSBPL1_2, ORP1_2|http://www.genome.jp/dbget-bin/www_bget?ko:K20174	GO:0015485^cholesterol binding^molecular_function;GO:0017127^cholesterol transporter activity^molecular_function;GO:0008289^lipid binding^molecular_function;GO:0008526^phosphatidylinositol transporter activity^molecular_function;GO:0005546^phosphatidylinositol-4,5-bisphosphate binding^molecular_function;GO:0032934^sterol binding^molecular_function;GO:0015248^sterol transporter activity^molecular_…	KOG1737^oxysterol-binding protein-related protein 1-like^T	PF01237.17^Oxysterol-binding protein	--	--	--
g1045_i2	12	12	18	14	12	36	0.8423028975271121	-0.789364	normal	XP_014296284.1^PREDICTED: cilia- and flagella-associated protein 20-like [Microplitis demolitor]^78.02%	Q9Y6A4.1^RecName: Full=Cilia- and flagella-associated protein 20; AltName: Full=Basal body up-regulated protein 22; AltName: Full=Transcription factor IIB^54.84%	--	GO:0003723^RNA binding^molecular_function;GO:0060271^cilium assembly^biological_process;GO:0007275^multicellular organism development^biological_process;GO:2000147^positive regulation of cell motility^biological_process;GO:2000253^positive regulation of feeding behavior^biological_process;GO:0018095^protein polyglutamylation^biological_process;GO:0060296^regulation of cilium beat frequency involv…	KOG3213^Protein of unknown function (DUF667)^K	PF05018.12^Protein of unknown function (DUF667)	--	--	--
g10460_i0	333	351	491	251	263	360	0.8822063398871278	0.18386641874519502	normal	XP_008544773.1^PREDICTED: very-long-chain 3-oxoacyl-CoA reductase [Microplitis demolitor] >XP_008544781.1 PREDICTED: very-long-chain 3-oxoacyl-CoA reductase [Microplitis demolitor] >XP_008544791.1 PREDICTED: very-long-chain 3-oxoacyl-CoA reductase [Microplitis demolitor]^88.07%	Q28IU1.1^RecName: Full=Very-long-chain 3-oxoacyl-CoA reductase; AltName: Full=17-beta-hydroxysteroid dehydrogenase 12; Short=17-beta-HSD 12; AltName: Full=3-ketoacyl-CoA reductase; Short=KAR; AltName: Full=Estradiol 17-beta-dehydrogenase 12^46.57%	K10251|HSD17B12, KAR, IFA38|http://www.genome.jp/dbget-bin/www_bget?ko:K10251	GO:0102339^3-oxo-arachidoyl-CoA reductase activity^molecular_function;GO:0102340^3-oxo-behenoyl-CoA reductase activity^molecular_function;GO:0102342^3-oxo-cerotoyl-CoA reductase activity^molecular_function;GO:0102341^3-oxo-lignoceroyl-CoA reductase activity^molecular_function;GO:0004303^estradiol 17-beta-dehydrogenase activity^molecular_function;GO:0016509^long-chain-3-hydroxyacyl-CoA dehydrogena…	COG0300|KOG1014^KR domain^Q	PF00106.24^short chain dehydrogenase	--	SignalP-TM	i9-28o
g10461_i0	127	144	245	129	123	181	0.9984448851593779	-0.017059	normal	XP_008556420.1^PREDICTED: uncharacterized protein LOC103577525 [Microplitis demolitor]^77.12%	--	--	--	--	PF07648.14^Kazal-type serine protease inhibitor domain	--	--	--
g10463_i0	129	8	0	3	4	42	0.8822063398871278	1.5109912578361002	normal	XP_018249594.1^alcohol dehydrogenase (NADP+) [Fusarium oxysporum f. sp. lycopersici 4287] >EGU87947.1 hypothetical protein FOXB_01538 [Fusarium oxysporum Fo5176] >EMT66049.1 Aldehyde reductase 1 [Fusarium oxysporum f. sp. cubense race 4] >ENH75210.1 Aldehyde reductase 1 [Fusarium oxysporum f. sp. cubense race 1] >EWY85135.1 alcohol dehydrogenase (NADP+) [Fusarium oxysporum FOSC 3-a] >EWZ96418.1 a…	Q0GYU5.1^RecName: Full=D/L-glyceraldehyde reductase^68.67%	K18107|GAAD|http://www.genome.jp/dbget-bin/www_bget?ko:K18107	GO:0016491^oxidoreductase activity^molecular_function;GO:0005975^carbohydrate metabolic process^biological_process	COG0656|KOG1577^aldehyde reductase 1 (Alcohol dehydrogenase NADP^C	PF00248.20^Aldo/keto reductase family	--	--	--
g10465_i0	11	19	82	36	51	54	0.8298806686616279	-0.767277	normal	XP_011307237.1^PREDICTED: serine/arginine-rich splicing factor 6-like [Fopius arisanus]^56.82%	--	--	--	--	PF00538.18^linker histone H1 and H5 family	--	--	--
g10468_i1	9691	7532	9300	2912	1740	1761	3.58694275449378e-14	1.8487159454565802	up	XP_015110696.1^PREDICTED: uncharacterized protein LOC107036942 [Diachasma alloeum]^39.51%	--	--	--	--	--	--	--	--
g10469_i0	183	171	285	223	236	232	0.435453839922467	-0.378837	normal	--	--	--	--	--	PF00096.25^Zinc finger, C2H2 type	--	--	--
g1046_i0	1253	1136	1352	1375	1199	1322	0.510701173803311	-0.272344	normal	XP_008560862.2^PREDICTED: odorant receptor 4-like [Microplitis demolitor]^83.44%	--	K08471|GR|http://www.genome.jp/dbget-bin/www_bget?ko:K08471	--	--	PF02949.19^7tm Odorant receptor	--	--	o5-22i59-81o123-145i197-219o234-256i269-291o301-323i
g1046_i1	915	1044	1132	679	873	886	0.952435496859718	0.11673871062907801	normal	AKO90011.1^odorant receptor 47 [Microplitis mediator]^60.81%	--	K08471|GR|http://www.genome.jp/dbget-bin/www_bget?ko:K08471	--	--	PF02949.19^7tm Odorant receptor	--	SignalP-TM	i38-60o70-92i128-150o189-211i271-293o298-320i341-360o370-392i
g10471_i0	12	17	16	14	10	7	--	--	--	XP_008558896.1^PREDICTED: uncharacterized protein LOC103579316 [Microplitis demolitor]^38.93%	--	--	--	--	PF00089.25^Trypsin	--	--	--
g10474_i0	975	802	1383	950	707	762	0.8926955714039109	0.13213079991380197	normal	XP_008548902.1^PREDICTED: homeobox protein 12-like [Microplitis demolitor]^50.99%	--	--	--	--	PF15502.5^M-phase-specific PLK1-interacting protein	--	--	--
g10475_i0	212	112	157	128	56	127	0.8449740514741769	0.4597689671292	normal	XP_008550458.1^PREDICTED: uncharacterized protein LOC103573241 isoform X2 [Microplitis demolitor]^74.88%	O16011.2^RecName: Full=Protein muscleblind; AltName: Full=Protein mindmelt^47.17%	K14943|MBNL|http://www.genome.jp/dbget-bin/www_bget?ko:K14943	GO:0046872^metal ion binding^molecular_function;GO:0003676^nucleic acid binding^molecular_function;GO:0003723^RNA binding^molecular_function;GO:0006915^apoptotic process^biological_process;GO:0001751^compound eye photoreceptor cell differentiation^biological_process;GO:0001654^eye development^biological_process;GO:0046716^muscle cell cellular homeostasis^biological_process;GO:0007517^muscle organ…	KOG2494^Inherit from KOG: muscleblind-like splicing regulator^K	PF01585.22^G-patch domain	--	--	--
g10476_i0	45	21	49	80	30	40	0.840332585635846	-0.6136	normal	--	--	--	--	--	--	--	--	--
g10477_i0	0	4	0	2	0	0	--	--	--	EOB12354.1^hypothetical protein NBO_460g0011 [Nosema bombycis CQ1]^83.7%	--	--	--	--	--	--	SignalP-TM	i52-74o94-113i136-158o162-179i186-208o
g10479_i0	74	12	8	24	4	29	0.9415141379120129	0.7011057470612021	normal	XP_018241466.1^acetyl-CoA C-acetyltransferase [Fusarium oxysporum f. sp. lycopersici 4287] >EGU82764.1 hypothetical protein FOXB_06715 [Fusarium oxysporum Fo5176] >ENH69588.1 Acetyl-CoA acetyltransferase [Fusarium oxysporum f. sp. cubense race 1] >EWY95309.1 acetyl-CoA C-acetyltransferase [Fusarium oxysporum FOSC 3-a] >EXA46833.1 acetyl-CoA C-acetyltransferase [Fusarium oxysporum f. sp. pisi HDV2…	Q9UQW6.1^RecName: Full=Acetyl-CoA acetyltransferase; AltName: Full=Acetoacetyl-CoA thiolase; AltName: Full=Ergosterol biosynthesis protein 10^62.96%	K00626|E2.3.1.9, atoB|http://www.genome.jp/dbget-bin/www_bget?ko:K00626	GO:0003985^acetyl-CoA C-acetyltransferase activity^molecular_function;GO:0003988^acetyl-CoA C-acyltransferase activity^molecular_function;GO:0046872^metal ion binding^molecular_function;GO:0006696^ergosterol biosynthetic process^biological_process;GO:0006635^fatty acid beta-oxidation^biological_process;GO:0005829^cytosol^cellular_component;GO:0005739^mitochondrion^cellular_component	COG0183|KOG1390^Thiolase, C-terminal domain^I	PF00108.22^Thiolase, N-terminal domain	--	--	--
g1047_i0	1596	1760	2979	1837	1540	1723	0.980465948411638	0.0397803870444386	normal	XP_008544097.1^PREDICTED: uncharacterized protein LOC103568870 [Microplitis demolitor]^64.22%	Q3V2Q8.1^RecName: Full=NEDD4-binding protein 2-like 1^51.52%	K15720|N4BP2|http://www.genome.jp/dbget-bin/www_bget?ko:K15720	--	KOG2401|KOG4545^Uncharacterised conserved protein (DUF2366)^L	PF01713.20^Smr domain	--	--	--
g1047_i1	2210	2244	3844	2365	2152	2408	0.9965024027019369	-0.00982141	normal	XP_008544097.1^PREDICTED: uncharacterized protein LOC103568870 [Microplitis demolitor]^66.45%	Q3V2Q8.1^RecName: Full=NEDD4-binding protein 2-like 1^50.34%	K15720|N4BP2|http://www.genome.jp/dbget-bin/www_bget?ko:K15720	--	KOG2401|KOG4545^Uncharacterised conserved protein (DUF2366)^L	PF13671.5^AAA domain	--	--	--
g10480_i0	69	0	5	6	17	16	0.9560944368298421	0.837510017416989	normal	EXM06246.1^actin-like protein 2 [Fusarium oxysporum f. sp. cubense tropical race 4 54006]^100.0%	P32381.1^RecName: Full=Actin-related protein 2; AltName: Full=Actin-like protein ARP2; Short=Actin-like protein 2^77.71%	K17260|ACTR2, ARP2|http://www.genome.jp/dbget-bin/www_bget?ko:K17260	GO:0003779^actin binding^molecular_function;GO:0005524^ATP binding^molecular_function;GO:0016887^ATPase activity^molecular_function;GO:0007015^actin filament organization^biological_process;GO:0034314^Arp2/3 complex-mediated actin nucleation^biological_process;GO:0030476^ascospore wall assembly^biological_process;GO:0051654^establishment of mitochondrion localization^biological_process;GO:0000001…	COG5277|KOG0677^ACTIN^Z	PF00022.18^Actin	--	--	--
g10482_i0	4	28	12	7	4	0	--	--	--	EOB11310.1^hypothetical protein NBO_1298g0001 [Nosema bombycis CQ1]^91.32%	--	--	--	--	--	--	--	--
g10484_i0	201	28	16	33	29	79	0.90767475720586	0.762215029366193	normal	XP_018240654.1^60S ribosomal protein L5 [Fusarium oxysporum f. sp. lycopersici 4287] >XP_018746456.1 60S ribosomal protein L5 [Fusarium verticillioides 7600] >EGU75993.1 hypothetical protein FOXB_13502 [Fusarium oxysporum Fo5176] >EMT63615.1 60S ribosomal protein L5 [Fusarium oxysporum f. sp. cubense race 4] >ENH62604.1 60S ribosomal protein L5 [Fusarium oxysporum f. sp. cubense race 1] >EWG40265…	O59953.1^RecName: Full=60S ribosomal protein L5; AltName: Full=CPR4^87.27%	K02932|RP-L5e, RPL5|http://www.genome.jp/dbget-bin/www_bget?ko:K02932	GO:0008097^5S rRNA binding^molecular_function;GO:0003735^structural constituent of ribosome^molecular_function;GO:0000027^ribosomal large subunit assembly^biological_process;GO:0006412^translation^biological_process;GO:0022625^cytosolic large ribosomal subunit^cellular_component;GO:0005634^nucleus^cellular_component	COG0256|KOG0875^60S ribosomal protein L5^J	PF17144.3^Ribosomal large subunit proteins 60S L5, and 50S L18	--	--	--
g10487_i0	47	8	5	12	9	21	0.973937	0.4614468216015539	normal	EMT70043.1^1-phosphatidylinositol phosphodiesterase [Fusarium oxysporum f. sp. cubense race 4] >EXM04847.1 hypothetical protein FOIG_05002 [Fusarium oxysporum f. sp. cubense tropical race 4 54006] >EXM04848.1 hypothetical protein FOIG_05002 [Fusarium oxysporum f. sp. cubense tropical race 4 54006]^99.36%	P34024.1^RecName: Full=1-phosphatidylinositol phosphodiesterase; AltName: Full=Phosphatidylinositol diacylglycerol-lyase; AltName: Full=Phosphatidylinositol-specific phospholipase C; Short=PI-PLC; Flags: Precursor^32.87%	K01771|plc|http://www.genome.jp/dbget-bin/www_bget?ko:K01771	GO:0004436^phosphatidylinositol diacylglycerol-lyase activity^molecular_function;GO:0008081^phosphoric diester hydrolase activity^molecular_function;GO:0016042^lipid catabolic process^biological_process;GO:0009405^pathogenesis^biological_process;GO:0005737^cytoplasm^cellular_component;GO:0005576^extracellular region^cellular_component	--	PF00388.18^Phosphatidylinositol-specific phospholipase C, X domain	--	--	--
g10489_i0	208	215	388	207	169	354	0.979384264264081	-0.110203	normal	XP_014296666.1^PREDICTED: PDZ and LIM domain protein 3 isoform X4 [Microplitis demolitor]^93.49%	Q53GG5.1^RecName: Full=PDZ and LIM domain protein 3; AltName: Full=Actinin-associated LIM protein; AltName: Full=Alpha-actinin-2-associated LIM protein^28.52%	--	GO:0008092^cytoskeletal protein binding^molecular_function;GO:0046872^metal ion binding^molecular_function;GO:0008307^structural constituent of muscle^molecular_function;GO:0007015^actin filament organization^biological_process;GO:0007507^heart development^biological_process;GO:0015629^actin cytoskeleton^cellular_component;GO:0030018^Z disc^cellular_component	--	PF15936.4^Domain of unknown function (DUF4749)	--	--	--
g1048_i0	990	1189	2462	1114	947	1514	0.980483843456485	0.0758505517535335	normal	XP_008553715.1^PREDICTED: dentin sialophosphoprotein [Microplitis demolitor]^75.46%	--	--	--	KOG2806^Chitin binding Peritrophin-A domain^G	PF01607.23^Chitin binding Peritrophin-A domain	CBM14	--	--
g1048_i1	1033	1304	2723	1176	1004	1668	0.9783150581575241	0.0906133050018017	normal	XP_008553715.1^PREDICTED: dentin sialophosphoprotein [Microplitis demolitor]^73.38%	--	--	--	KOG2806^Prion protein^G	PF01607.23^Chitin binding Peritrophin-A domain	CBM14	--	--
g10490_i0	0	0	0	4	0	3	--	--	--	EOB11352.1^hypothetical protein NBO_1256g0001 [Nosema bombycis CQ1]^77.86%	--	--	--	--	PF09972.8^Predicted membrane protein (DUF2207)	--	--	--
g10490_i1	0	0	8	21	0	7	--	--	--	EOB11352.1^hypothetical protein NBO_1256g0001 [Nosema bombycis CQ1]^78.13%	--	--	--	--	PF09972.8^Predicted membrane protein (DUF2207)	--	--	--
g10490_i2	4	0	17	17	12	16	--	--	--	EOB15427.1^hypothetical protein NBO_4g0055 [Nosema bombycis CQ1]^94.52%	--	--	--	--	--	--	--	--
g10490_i3	16	5	31	50	16	18	0.776837414598806	-1.01187	normal	EOB15427.1^hypothetical protein NBO_4g0055 [Nosema bombycis CQ1]^94.52%	--	--	--	--	--	--	--	--
g10491_i0	30	0	0	67	0	13	0.9787904989169641	-1.3758	normal	XP_013194439.1^PREDICTED: V-type proton ATPase subunit G [Amyelois transitella]^92.24%	Q25532.1^RecName: Full=V-type proton ATPase subunit G; Short=V-ATPase subunit G; AltName: Full=V-ATPase 13 kDa subunit; AltName: Full=Vacuolar proton pump subunit G^90.43%	K02152|ATPeV1G, ATP6G|http://www.genome.jp/dbget-bin/www_bget?ko:K02152	GO:0042626^ATPase-coupled transmembrane transporter activity^molecular_function;GO:1902600^proton transmembrane transport^biological_process;GO:0016324^apical plasma membrane^cellular_component;GO:0016471^vacuolar proton-transporting V-type ATPase complex^cellular_component	KOG1772^Vacuolar (H+)-ATPase G subunit^C	PF03179.14^Vacuolar (H+)-ATPase G subunit	GH15	--	--
g10492_i0	43	0	0	90	0	13	0.981430195493588	-1.22078	normal	XP_026732683.1^non-specific lipid-transfer protein [Trichoplusia ni]^85.25%	P32020.3^RecName: Full=Non-specific lipid-transfer protein; Short=NSL-TP; AltName: Full=Propanoyl-CoA C-acyltransferase; AltName: Full=SCP-chi; AltName: Full=SCPX; AltName: Full=Sterol carrier protein 2; Short=SCP-2; AltName: Full=Sterol carrier protein X; Short=SCP-X^53.65%	K08764|SCP2, SCPX|http://www.genome.jp/dbget-bin/www_bget?ko:K08764	GO:0003988^acetyl-CoA C-acyltransferase activity^molecular_function;GO:0015485^cholesterol binding^molecular_function;GO:0017127^cholesterol transporter activity^molecular_function;GO:0000062^fatty-acyl-CoA binding^molecular_function;GO:0036042^long-chain fatty acyl-CoA binding^molecular_function;GO:0070538^oleic acid binding^molecular_function;GO:0008525^phosphatidylcholine transporter activity^…	KOG1406|KOG4170^Sterol carrier protein^I	PF02036.16^SCP-2 sterol transfer family	--	--	--
g10493_i0	0	0	36	33	34	79	0.501290092688049	-2.60807	normal	1YZ1_A^Chain A, Crystal structure of human translationally controlled tumour associated protein >1YZ1_B Chain B, Crystal structure of human translationally controlled tumour associated protein >1YZ1_C Chain C, Crystal structure of human translationally controlled tumour associated protein >1YZ1_D Chain D, Crystal structure of human translationally controlled tumour associated protein^100.0%	P13693.1^RecName: Full=Translationally-controlled tumor protein; Short=TCTP; AltName: Full=Fortilin; AltName: Full=Histamine-releasing factor; Short=HRF; AltName: Full=p23 >P61288.1 RecName: Full=Translationally-controlled tumor protein; Short=TCTP >A5A6K2.1 RecName: Full=Translationally-controlled tumor protein; Short=TCTP^100.0%	--	GO:0005509^calcium ion binding^molecular_function;GO:0003723^RNA binding^molecular_function;GO:0006816^calcium ion transport^biological_process;GO:0006874^cellular calcium ion homeostasis^biological_process;GO:0043066^negative regulation of apoptotic process^biological_process;GO:1902230^negative regulation of intrinsic apoptotic signaling pathway in response to DNA damage^biological_process;GO:0…	KOG1727^tumor protein, translationally-controlled 1^DZ	PF00838.16^Translationally controlled tumour protein	--	--	--
g10495_i0	0	5	3	0	2	10	--	--	--	EDL12480.1^eukaryotic translation initiation factor 5A, isoform CRA_d, partial [Mus musculus]^98.81%	Q6EWQ7.3^RecName: Full=Eukaryotic translation initiation factor 5A-1; Short=eIF-5A-1; Short=eIF-5A1; AltName: Full=Eukaryotic initiation factor 5A isoform 1; Short=eIF-5A; AltName: Full=eIF-4D >P63241.2 RecName: Full=Eukaryotic translation initiation factor 5A-1; Short=eIF-5A-1; Short=eIF-5A1; AltName: Full=Eukaryotic initiation factor 5A isoform 1; Short=eIF-5A; AltName: Full=Rev-binding factor;…	K03263|EIF5A|http://www.genome.jp/dbget-bin/www_bget?ko:K03263	GO:0043022^ribosome binding^molecular_function;GO:0003746^translation elongation factor activity^molecular_function;GO:0051028^mRNA transport^biological_process;GO:0045901^positive regulation of translational elongation^biological_process;GO:0045905^positive regulation of translational termination^biological_process;GO:0015031^protein transport^biological_process;GO:0006452^translational frameshi…	COG0231|KOG3271^mRNA-binding protein involved in translation elongation. Has an important function at the level of mRNA turnover, probably acting downstream of decapping. Involved in actin dynamics and cell cycle progression, mRNA decay and probably in a pathway involved in stress response and maintenance of cell wall integrity^K	PF01287.19^Eukaryotic elongation factor 5A hypusine, DNA-binding OB fold	--	--	--
g10496_i0	117	96	229	108	113	128	0.9936702430780301	0.0390945427216568	normal	XP_008551717.1^PREDICTED: protein CLEC16A isoform X1 [Microplitis demolitor]^100.0%	Q9VEV4.2^RecName: Full=Protein CLEC16A homolog; AltName: Full=Endosomal maturation defective protein^83.13%	K19513|CLEC16A|http://www.genome.jp/dbget-bin/www_bget?ko:K19513	GO:0017137^Rab GTPase binding^molecular_function;GO:0006914^autophagy^biological_process;GO:0016197^endosomal transport^biological_process;GO:0008333^endosome to lysosome transport^biological_process;GO:0000421^autophagosome membrane^cellular_component;GO:0036020^endolysosome membrane^cellular_component;GO:0005794^Golgi apparatus^cellular_component;GO:0000139^Golgi membrane^cellular_component;GO:…	KOG2219^Uncharacterised conserved protein^S	PF09758.8^Uncharacterised conserved protein	--	--	--
g10497_i0	16	20	15	13	5	11	0.902937467725368	0.654590210249672	normal	XP_013175514.1^PREDICTED: uncharacterized protein LOC106123649 [Papilio xuthus]^96.6%	--	--	--	COG5307|KOG0928^Guanine nucleotide exchange factor^U	--	--	--	--
g10498_i0	2	3	9	5	0	4	--	--	--	EOB12359.1^hypothetical protein NBO_458g0002 [Nosema bombycis CQ1]^85.03%	--	--	--	--	PF03816.13^Cell envelope-related transcriptional attenuator domain	--	--	--
g10498_i1	7	2	7	0	4	2	--	--	--	EOB12359.1^hypothetical protein NBO_458g0002 [Nosema bombycis CQ1]^85.71%	--	--	--	--	PF03816.13^Cell envelope-related transcriptional attenuator domain	--	--	--
g10499_i0	6	6	4	7	4	0	--	--	--	XP_008553117.1^PREDICTED: uncharacterized protein LOC103575199 [Microplitis demolitor]^69.33%	--	--	--	--	PF10545.8^Alcohol dehydrogenase transcription factor Myb/SANT-like	--	--	--
g1049_i0	1037	1030	2058	1249	876	1377	0.9875906448970351	-0.0427499	normal	XP_014299665.1^PREDICTED: ral GTPase-activating protein subunit alpha-1 isoform X1 [Microplitis demolitor]^81.84%	Q9VB98.2^RecName: Full=Probable Rho GTPase-activating protein CG5521^37.22%	--	GO:0005096^GTPase activator activity^molecular_function;GO:0051056^regulation of small GTPase mediated signal transduction^biological_process;GO:0005737^cytoplasm^cellular_component;GO:0005634^nucleus^cellular_component	KOG3686^Rap/ran-GAP^T	PF02145.14^Rap/ran-GAP	--	--	--
g1049_i1	1090	1096	2142	1344	950	1455	0.9756836983389879	-0.0701076	normal	XP_014299665.1^PREDICTED: ral GTPase-activating protein subunit alpha-1 isoform X1 [Microplitis demolitor]^82.12%	Q9VB98.2^RecName: Full=Probable Rho GTPase-activating protein CG5521^37.48%	--	GO:0005096^GTPase activator activity^molecular_function;GO:0051056^regulation of small GTPase mediated signal transduction^biological_process;GO:0005737^cytoplasm^cellular_component;GO:0005634^nucleus^cellular_component	KOG3686^Rap/ran-GAP^T	PF02145.14^Rap/ran-GAP	--	--	--
g1049_i2	161	153	301	188	144	215	0.971753101365588	-0.10528	normal	XP_014299665.1^PREDICTED: ral GTPase-activating protein subunit alpha-1 isoform X1 [Microplitis demolitor]^84.65%	Q6GYQ0.1^RecName: Full=Ral GTPase-activating protein subunit alpha-1; AltName: Full=GAP-related-interacting partner to E12; Short=GRIPE; AltName: Full=GTPase-activating Rap/Ran-GAP domain-like 1; AltName: Full=Tuberin-like protein 1; AltName: Full=p240^38.44%	--	GO:0005096^GTPase activator activity^molecular_function;GO:0046982^protein heterodimerization activity^molecular_function;GO:0090630^activation of GTPase activity^biological_process;GO:0051056^regulation of small GTPase mediated signal transduction^biological_process;GO:0005737^cytoplasm^cellular_component;GO:0005634^nucleus^cellular_component	KOG3686^Rap/ran-GAP^T	--	--	--	--
g1049_i3	235	218	391	292	185	296	0.9499757448022421	-0.129384	normal	XP_014299665.1^PREDICTED: ral GTPase-activating protein subunit alpha-1 isoform X1 [Microplitis demolitor]^85.83%	Q9VB98.2^RecName: Full=Probable Rho GTPase-activating protein CG5521^42.01%	--	GO:0005096^GTPase activator activity^molecular_function;GO:0051056^regulation of small GTPase mediated signal transduction^biological_process;GO:0005737^cytoplasm^cellular_component;GO:0005634^nucleus^cellular_component	KOG3686^Rap/ran-GAP^T	--	--	--	--
g1049_i4	218	202	383	246	163	316	0.973118935733068	-0.112979	normal	XP_014299665.1^PREDICTED: ral GTPase-activating protein subunit alpha-1 isoform X1 [Microplitis demolitor]^85.12%	Q9VB98.2^RecName: Full=Probable Rho GTPase-activating protein CG5521^42.38%	--	GO:0005096^GTPase activator activity^molecular_function;GO:0051056^regulation of small GTPase mediated signal transduction^biological_process;GO:0005737^cytoplasm^cellular_component;GO:0005634^nucleus^cellular_component	KOG3686^Rap/ran-GAP^T	--	--	--	--
g104_i0	3628	4428	5698	3733	3173	3968	0.88310357549806	0.10012424214830098	normal	XP_008553492.1^PREDICTED: E3 ubiquitin-protein ligase HERC2 [Microplitis demolitor]^96.09%	O95714.2^RecName: Full=E3 ubiquitin-protein ligase HERC2; AltName: Full=HECT domain and RCC1-like domain-containing protein 2; AltName: Full=HECT-type E3 ubiquitin transferase HERC2^52.29%	K10595|HERC2|http://www.genome.jp/dbget-bin/www_bget?ko:K10595	GO:0005085^guanyl-nucleotide exchange factor activity^molecular_function;GO:0032183^SUMO binding^molecular_function;GO:0031625^ubiquitin protein ligase binding^molecular_function;GO:0004842^ubiquitin-protein transferase activity^molecular_function;GO:0008270^zinc ion binding^molecular_function;GO:0006974^cellular response to DNA damage stimulus^biological_process;GO:0006303^double-strand break re…	COG5021|COG5184|KOG0939|KOG1426^Mouse development and cellular proliferation protein Cullin-7^O	PF00415.17^Regulator of chromosome condensation (RCC1) repeat	--	--	--
g10501_i0	76	16	4	5	12	35	0.9241267833419642	0.855419777804235	normal	EMT62217.1^Prohibitin-2 [Fusarium oxysporum f. sp. cubense race 4] >EXM10832.1 hypothetical protein FOIG_00752 [Fusarium oxysporum f. sp. cubense tropical race 4 54006]^100.0%	P50085.2^RecName: Full=Prohibitin-2^76.21%	K17081|PHB2|http://www.genome.jp/dbget-bin/www_bget?ko:K17081	GO:0000001^mitochondrion inheritance^biological_process;GO:0045861^negative regulation of proteolysis^biological_process;GO:0006457^protein folding^biological_process;GO:0001302^replicative cell aging^biological_process;GO:0016021^integral component of membrane^cellular_component;GO:0005743^mitochondrial inner membrane^cellular_component;GO:0005739^mitochondrion^cellular_component	COG0330|KOG3090^PHB^O	PF01145.24^SPFH domain / Band 7 family	--	SignalP-TM	o35-57i
g10502_i0	853	915	1114	899	818	722	0.99930319755076	0.00734835254036037	normal	XP_008552871.1^PREDICTED: dipeptidase 1 isoform X1 [Microplitis demolitor]^86.09%	C5FK77.1^RecName: Full=Putative dipeptidase MCYG_02918; Flags: Precursor^59.65%	K01273|DPEP|http://www.genome.jp/dbget-bin/www_bget?ko:K01273	GO:0016805^dipeptidase activity^molecular_function;GO:0046872^metal ion binding^molecular_function;GO:0008237^metallopeptidase activity^molecular_function	COG2355|KOG4127^Membrane dipeptidase (Peptidase family M19)^O	PF01244.20^Membrane dipeptidase (Peptidase family M19)	--	--	--
g10504_i0	3	16	16	8	12	16	--	--	--	XP_013178367.1^PREDICTED: H/ACA ribonucleoprotein complex subunit 4-like [Papilio xuthus]^96.41%	O14007.1^RecName: Full=H/ACA ribonucleoprotein complex subunit cbf5; AltName: Full=Centromere-binding factor 5 homolog^56.1%	K11131|DKC1, NOLA4, CBF5|http://www.genome.jp/dbget-bin/www_bget?ko:K11131	GO:0034513^box H/ACA snoRNA binding^molecular_function;GO:0009982^pseudouridine synthase activity^molecular_function;GO:0019843^rRNA binding^molecular_function;GO:0000495^box H/ACA snoRNA 3'-end processing^biological_process;GO:1990481^mRNA pseudouridine synthesis^biological_process;GO:0031118^rRNA pseudouridine synthesis^biological_process;GO:0031120^snRNA pseudouridine synthesis^biological_proc…	COG0130|KOG2529^dyskeratosis congenita 1, dyskerin^J	PF01509.17^TruB family pseudouridylate synthase (N terminal domain)	--	--	--
g10506_i0	3	0	0	5	0	12	--	--	--	--	--	--	--	--	PF13465.5^Zinc-finger double domain	--	--	--
g10508_i0	51	28	64	8	44	13	0.860800171174725	0.804447934793991	normal	ORX71730.1^ankyrin [Anaeromyces robustus]^30.43%	--	--	--	--	PF12796.6^Ankyrin repeats (3 copies)	--	--	--
g10509_i0	98	4	0	0	5	0	0.419513394085875	4.20229585025133	normal	EXL92349.1^hypothetical protein FOIG_14557 [Fusarium oxysporum f. sp. cubense tropical race 4 54006] >EXL92350.1 hypothetical protein FOIG_14557 [Fusarium oxysporum f. sp. cubense tropical race 4 54006]^100.0%	--	--	--	--	--	--	SignalP-TM	i7-29o33-52i69-91o121-143i156-178o204-226i238-260o
g1050_i0	3034	3502	4880	2915	3086	3220	0.970930572698187	0.0525973216159355	normal	XP_008558910.1^PREDICTED: putative U5 small nuclear ribonucleoprotein 200 kDa helicase [Microplitis demolitor]^94.71%	Q9VUV9.4^RecName: Full=Putative U5 small nuclear ribonucleoprotein 200 kDa helicase; AltName: Full=Protein lethal (3) 72Ab^78.19%	K12854|SNRNP200, BRR2|http://www.genome.jp/dbget-bin/www_bget?ko:K12854	GO:0005524^ATP binding^molecular_function;GO:0008026^ATP-dependent helicase activity^molecular_function;GO:0004004^ATP-dependent RNA helicase activity^molecular_function;GO:0003676^nucleic acid binding^molecular_function;GO:0003724^RNA helicase activity^molecular_function;GO:0000278^mitotic cell cycle^biological_process;GO:0000398^mRNA splicing, via spliceosome^biological_process;GO:0000381^regul…	COG1204|KOG0952^U5 small nuclear ribonucleoprotein 200 kDa helicase-like^A	PF02889.15^Sec63 Brl domain	--	--	--
g10510_i0	0	5	0	70	0	0	--	--	--	XP_026319873.1^uncharacterized protein LOC113230246 [Hyposmocoma kahamanoa]^45.69%	--	K12597|AIR1_2|http://www.genome.jp/dbget-bin/www_bget?ko:K12597	--	KOG3567|KOG4400^NHL repeat^O	PF12983.6^Protein of unknown function (DUF3867)	--	--	--
g10512_i0	19	0	10	8	4	13	--	--	--	EOB12505.1^Protein transport protein yif1 [Nosema bombycis CQ1]^99.03%	--	K20362|YIF1|http://www.genome.jp/dbget-bin/www_bget?ko:K20362	--	COG5197|KOG3094^Transport protein yif1^S	PF03878.14^YIF1	--	--	o74-96i109-128o143-172i193-210o
g10513_i0	16	18	20	39	3	9	0.997624151404892	-0.0892825	normal	EOB13722.1^hypothetical protein NBO_62g0012 [Nosema bombycis CQ1]^68.7%	--	--	--	--	--	--	--	--
g10514_i0	164	131	166	128	92	133	0.9433240233320691	0.17857414848630898	normal	XP_008560923.1^PREDICTED: uncharacterized protein LOC103580809 isoform X1 [Microplitis demolitor]^74.77%	--	--	--	KOG4578^SPARC-related modular calcium-binding protein^S	--	--	--	--
g10516_i0	0	0	0	6	0	0	--	--	--	XP_013163975.1^PREDICTED: uncharacterized protein LOC106115203 [Papilio xuthus]^94.06%	--	K13126|PABPC|http://www.genome.jp/dbget-bin/www_bget?ko:K13126	--	KOG0123^poly(A) binding protein, cytoplasmic^S	PF00076.21^RNA recognition motif. (a.k.a. RRM, RBD, or RNP domain)	--	--	--
g10518_i0	0	0	55	36	35	69	0.7651226582151109	-1.95014	normal	XP_003907291.1^60S acidic ribosomal protein P0 [Papio anubis]^100.0%	P05388.1^RecName: Full=60S acidic ribosomal protein P0; AltName: Full=60S ribosomal protein L10E; AltName: Full=Large ribosomal subunit protein uL10^100.0%	K02941|RP-LP0, RPLP0|http://www.genome.jp/dbget-bin/www_bget?ko:K02941	GO:0070180^large ribosomal subunit rRNA binding^molecular_function;GO:0003723^RNA binding^molecular_function;GO:0003735^structural constituent of ribosome^molecular_function;GO:0002181^cytoplasmic translation^biological_process;GO:0035722^interleukin-12-mediated signaling pathway^biological_process;GO:0000184^nuclear-transcribed mRNA catabolic process, nonsense-mediated decay^biological_process;G…	COG0244|KOG0815^ribosomal protein, large, P0^J	PF00466.19^Ribosomal protein L10	--	--	--
g10519_i0	53	13	3	8	0	19	0.8782456578757231	1.37131904049667	normal	EMT66547.1^NADH-ubiquinone oxidoreductase 23 kDa subunit, mitochondrial [Fusarium oxysporum f. sp. cubense race 4] >EWZ01041.1 NADH-ubiquinone oxidoreductase 23 kDa subunit, mitochondrial [Fusarium oxysporum FOSC 3-a] >EWZ47076.1 NADH-ubiquinone oxidoreductase 23 kDa subunit, mitochondrial [Fusarium oxysporum Fo47] >EWZ82241.1 NADH-ubiquinone oxidoreductase 23 kDa subunit, mitochondrial [Fusarium…	Q12644.1^RecName: Full=NADH-ubiquinone oxidoreductase 23 kDa subunit, mitochondrial; AltName: Full=Complex I-23kD; Short=CI-23kD; Flags: Precursor^79.07%	K03941|NDUFS8|http://www.genome.jp/dbget-bin/www_bget?ko:K03941	GO:0051539^4 iron, 4 sulfur cluster binding^molecular_function;GO:0046872^metal ion binding^molecular_function;GO:0003954^NADH dehydrogenase activity^molecular_function;GO:0009060^aerobic respiration^biological_process;GO:0006120^mitochondrial electron transport, NADH to ubiquinone^biological_process;GO:0032981^mitochondrial respiratory chain complex I assembly^biological_process;GO:0005747^mitoc…	COG1143|KOG3256^4Fe-4S binding domain^C	PF00037.26^4Fe-4S binding domain	--	--	--
g1051_i0	653	706	1073	694	558	841	0.989465042470548	-0.0324993	normal	XP_008554504.1^PREDICTED: zinc finger protein 37 isoform X1 [Microplitis demolitor] >XP_008554505.1 PREDICTED: zinc finger protein 37 isoform X1 [Microplitis demolitor] >XP_008554506.1 PREDICTED: zinc finger protein 37 isoform X1 [Microplitis demolitor]^82.27%	--	--	--	COG5048|KOG1721^Zinc finger, C2H2 type^K	PF13465.5^Zinc-finger double domain	--	--	--
g1051_i1	777	864	1163	789	690	997	0.978457346663132	-0.0573257	normal	XP_008554504.1^PREDICTED: zinc finger protein 37 isoform X1 [Microplitis demolitor] >XP_008554505.1 PREDICTED: zinc finger protein 37 isoform X1 [Microplitis demolitor] >XP_008554506.1 PREDICTED: zinc finger protein 37 isoform X1 [Microplitis demolitor]^82.27%	--	--	--	COG5048|KOG1721^Zinc finger, C2H2 type^K	PF13465.5^Zinc-finger double domain	--	--	--
g1051_i2	658	706	1073	685	565	840	0.989465042470548	-0.0277204	normal	XP_008554504.1^PREDICTED: zinc finger protein 37 isoform X1 [Microplitis demolitor] >XP_008554505.1 PREDICTED: zinc finger protein 37 isoform X1 [Microplitis demolitor] >XP_008554506.1 PREDICTED: zinc finger protein 37 isoform X1 [Microplitis demolitor]^82.27%	--	--	--	COG5048|KOG1721^Zinc finger, C2H2 type^K	PF13465.5^Zinc-finger double domain	--	--	--
g1051_i3	196	254	363	287	180	286	0.9514643848536469	-0.136026	normal	XP_008554504.1^PREDICTED: zinc finger protein 37 isoform X1 [Microplitis demolitor] >XP_008554505.1 PREDICTED: zinc finger protein 37 isoform X1 [Microplitis demolitor] >XP_008554506.1 PREDICTED: zinc finger protein 37 isoform X1 [Microplitis demolitor]^99.07%	--	--	--	COG5048|KOG1721^Zinc finger, C2H2 type^K	PF13465.5^Zinc-finger double domain	--	--	--
g10520_i0	18	1	4	8	12	9	--	--	--	NP_033027.1^ras-related protein Rab-3A [Mus musculus] >NP_037150.2 ras-related protein Rab-3A [Rattus norvegicus] >NP_001116651.1 ras-related protein Rab-3A [Sus scrofa] >NP_001159871.1 ras-related protein Rab-3A [Mus musculus] >NP_001314976.1 ras-related protein Rab-3A [Mus musculus] >XP_541942.2 ras-related protein Rab-3A [Canis lupus familiaris] >XP_001503278.1 ras-related protein Rab-3A [Equu…	P11023.3^RecName: Full=Ras-related protein Rab-3A; AltName: Full=SMG P25A^100.0%	K07882|RAB3A|http://www.genome.jp/dbget-bin/www_bget?ko:K07882	GO:0005525^GTP binding^molecular_function;GO:0003924^GTPase activity^molecular_function;GO:0007409^axonogenesis^biological_process;GO:0006886^intracellular protein transport^biological_process;GO:0030324^lung development^biological_process;GO:0048790^maintenance of presynaptic active zone structure^biological_process;GO:0007005^mitochondrion organization^biological_process;GO:0007274^neuromuscula…	KOG0093^RAB3A, member RAS oncogene family^U	PF00071.21^Ras family	--	--	--
g10521_i0	0	5	15	0	0	14	--	--	--	XP_008558434.1^PREDICTED: uncharacterized protein LOC103578948 [Microplitis demolitor]^94.59%	--	--	--	KOG3528^PDZ domain (Also known as DHR or GLGF)^TZ	PF15936.4^Domain of unknown function (DUF4749)	--	--	--
g10522_i0	36	0	5	5	0	8	--	--	--	ENH71153.1^hypothetical protein FOC1_g10008525 [Fusarium oxysporum f. sp. cubense race 1] >SCO87263.1 uncharacterized protein FRV6_11390 [Fusarium oxysporum] >RKK72373.1 hypothetical protein BFJ69_g10179 [Fusarium oxysporum]^99.66%	--	--	--	--	--	--	--	--
g10523_i0	6919	5593	6512	6519	5577	5140	0.9805365276860609	-0.0632343	normal	XP_008545806.1^PREDICTED: 60S ribosomal protein L6 [Microplitis demolitor]^89.06%	Q6QMZ4.3^RecName: Full=60S ribosomal protein L6^44.53%	K02934|RP-L6e, RPL6|http://www.genome.jp/dbget-bin/www_bget?ko:K02934	GO:0003735^structural constituent of ribosome^molecular_function;GO:0002181^cytoplasmic translation^biological_process;GO:0022625^cytosolic large ribosomal subunit^cellular_component;GO:0042788^polysomal ribosome^cellular_component;GO:0005791^rough endoplasmic reticulum^cellular_component	COG2163|KOG1694^ribosomal protein^J	PF01159.18^Ribosomal protein L6e	--	--	--
g10523_i1	6103	5011	6064	5914	5048	4550	0.979384264264081	-0.0649424	normal	XP_008545806.1^PREDICTED: 60S ribosomal protein L6 [Microplitis demolitor]^89.06%	Q6QMZ4.3^RecName: Full=60S ribosomal protein L6^44.53%	K02934|RP-L6e, RPL6|http://www.genome.jp/dbget-bin/www_bget?ko:K02934	GO:0003735^structural constituent of ribosome^molecular_function;GO:0002181^cytoplasmic translation^biological_process;GO:0022625^cytosolic large ribosomal subunit^cellular_component;GO:0042788^polysomal ribosome^cellular_component;GO:0005791^rough endoplasmic reticulum^cellular_component	COG2163|KOG1694^ribosomal protein^J	PF01159.18^Ribosomal protein L6e	--	--	--
g10523_i2	6447	5242	6446	6230	5302	4755	0.9816219209083241	-0.0584802	normal	XP_008545806.1^PREDICTED: 60S ribosomal protein L6 [Microplitis demolitor]^89.06%	Q6QMZ4.3^RecName: Full=60S ribosomal protein L6^44.53%	K02934|RP-L6e, RPL6|http://www.genome.jp/dbget-bin/www_bget?ko:K02934	GO:0003735^structural constituent of ribosome^molecular_function;GO:0002181^cytoplasmic translation^biological_process;GO:0022625^cytosolic large ribosomal subunit^cellular_component;GO:0042788^polysomal ribosome^cellular_component;GO:0005791^rough endoplasmic reticulum^cellular_component	COG2163|KOG1694^ribosomal protein^J	PF01159.18^Ribosomal protein L6e	--	--	--
g10524_i0	9	4	8	0	0	16	--	--	--	--	--	--	--	--	PF14223.5^gag-polypeptide of LTR copia-type	--	--	--
g10525_i0	4	0	4	19	0	0	--	--	--	EOB11194.1^Origin recognition complex subunit 1 [Nosema bombycis CQ1]^96.33%	Q9SU24.1^RecName: Full=Origin of replication complex subunit 1B; Short=AtORC1b; AltName: Full=Origin recognition complex 1b protein; AltName: Full=Protein UNFERTILIZED EMBRYO SAC 13^35.09%	K02603|ORC1|http://www.genome.jp/dbget-bin/www_bget?ko:K02603	GO:0005524^ATP binding^molecular_function;GO:0003682^chromatin binding^molecular_function;GO:0003688^DNA replication origin binding^molecular_function;GO:0010385^double-stranded methylated DNA binding^molecular_function;GO:0042393^histone binding^molecular_function;GO:0046872^metal ion binding^molecular_function;GO:0006260^DNA replication^biological_process;GO:0006270^DNA replication initiation^b…	COG1474|KOG1514^Origin recognition complex subunit^L	PF00004.28^ATPase family associated with various cellular activities (AAA)	--	--	--
g10526_i1	0	0	5	4	4	0	--	--	--	--	--	--	--	--	--	--	--	o64-86i
g10529_i0	4	0	0	0	0	0	--	--	--	XP_015109507.1^PREDICTED: uncharacterized protein LOC107036224 [Diachasma alloeum]^26.01%	--	--	--	--	PF09388.9^Spo0E like sporulation regulatory protein	--	--	--
g1052_i0	846	808	1048	740	690	717	0.9264954275755541	0.100083959958004	normal	XP_008545988.1^PREDICTED: DNA excision repair protein haywire [Microplitis demolitor]^85.49%	Q02870.2^RecName: Full=General transcription and DNA repair factor IIH helicase subunit XPB; Short=TFIIH subunit XPB; AltName: Full=ATP-dependent DNA helicase hay; AltName: Full=DNA excision repair protein haywire; AltName: Full=ERCC-3 homolog protein; AltName: Full=ERCC3Dm^76.8%	K10843|ERCC3, XPB|http://www.genome.jp/dbget-bin/www_bget?ko:K10843	GO:0043138^3'-5' DNA helicase activity^molecular_function;GO:0005524^ATP binding^molecular_function;GO:0043140^ATP-dependent 3'-5' DNA helicase activity^molecular_function;GO:0004003^ATP-dependent DNA helicase activity^molecular_function;GO:0003677^DNA binding^molecular_function;GO:0004386^helicase activity^molecular_function;GO:0008134^transcription factor binding^molecular_function;GO:0006289^n…	COG1061|KOG1123^Type III restriction enzyme, res subunit^L	PF13625.5^Helicase conserved C-terminal domain	--	--	--
g1052_i1	836	837	1067	770	695	697	0.91327268953735	0.109351399859407	normal	XP_011309067.1^PREDICTED: DNA excision repair protein haywire [Fopius arisanus]^79.75%	Q02870.2^RecName: Full=General transcription and DNA repair factor IIH helicase subunit XPB; Short=TFIIH subunit XPB; AltName: Full=ATP-dependent DNA helicase hay; AltName: Full=DNA excision repair protein haywire; AltName: Full=ERCC-3 homolog protein; AltName: Full=ERCC3Dm^71.58%	K10843|ERCC3, XPB|http://www.genome.jp/dbget-bin/www_bget?ko:K10843	GO:0043138^3'-5' DNA helicase activity^molecular_function;GO:0005524^ATP binding^molecular_function;GO:0043140^ATP-dependent 3'-5' DNA helicase activity^molecular_function;GO:0004003^ATP-dependent DNA helicase activity^molecular_function;GO:0003677^DNA binding^molecular_function;GO:0004386^helicase activity^molecular_function;GO:0008134^transcription factor binding^molecular_function;GO:0006289^n…	COG1061|KOG1123^Type III restriction enzyme, res subunit^L	PF13625.5^Helicase conserved C-terminal domain	--	--	--
g10530_i0	3	0	4	0	1	12	--	--	--	XP_008544990.1^PREDICTED: speckle-type POZ protein A-like [Microplitis demolitor]^34.85%	Q9SRV1.1^RecName: Full=BTB/POZ and MATH domain-containing protein 4; AltName: Full=Protein BTB-POZ AND MATH DOMAIN 4; Short=AtBPM4^25.95%	--	GO:0071472^cellular response to salt stress^biological_process;GO:0042631^cellular response to water deprivation^biological_process;GO:0016567^protein ubiquitination^biological_process;GO:0006970^response to osmotic stress^biological_process;GO:0005829^cytosol^cellular_component	KOG1987^Speckle-type POZ^D	PF00651.30^BTB/POZ domain	--	--	--
g10536_i0	80	10	0	0	4	16	0.800006935458861	2.17113869991341	normal	XP_018233782.1^biotin synthetase [Fusarium oxysporum f. sp. lycopersici 4287] >EGU76518.1 hypothetical protein FOXB_12969 [Fusarium oxysporum Fo5176] >ENH61672.1 Biotin synthase, mitochondrial [Fusarium oxysporum f. sp. cubense race 1] >EWY92556.1 biotin synthetase [Fusarium oxysporum FOSC 3-a] >EWZ52162.1 biotin synthetase [Fusarium oxysporum Fo47] >EXA51603.1 biotin synthetase [Fusarium oxyspor…	P54967.1^RecName: Full=Biotin synthase, mitochondrial; Flags: Precursor^62.18%	K01012|bioB|http://www.genome.jp/dbget-bin/www_bget?ko:K01012	GO:0051537^2 iron, 2 sulfur cluster binding^molecular_function;GO:0051539^4 iron, 4 sulfur cluster binding^molecular_function;GO:0004076^biotin synthase activity^molecular_function;GO:0008270^zinc ion binding^molecular_function;GO:0009102^biotin biosynthetic process^biological_process;GO:0005739^mitochondrion^cellular_component	COG0502|KOG2900^Biotin and Thiamin Synthesis associated domain^H	PF04055.20^Radical SAM superfamily	--	SignalP-TM	--
g1053_i0	54	58	120	39	44	66	0.9015863187108589	0.34375423487825496	normal	XP_008546241.1^PREDICTED: uncharacterized protein Helicase [Microplitis demolitor]^65.93%	--	K06919|K06919|http://www.genome.jp/dbget-bin/www_bget?ko:K06919	--	COG3378^Phage plasmid primase, P4 family^S	PF13191.5^AAA ATPase domain	--	--	--
g1053_i1	48	62	123	57	44	76	0.9869516800215021	0.104553189963015	normal	XP_008546241.1^PREDICTED: uncharacterized protein Helicase [Microplitis demolitor]^66.28%	--	K06919|K06919|http://www.genome.jp/dbget-bin/www_bget?ko:K06919	--	COG3378^Phage plasmid primase, P4 family^S	PF13191.5^AAA ATPase domain	--	--	--
g1053_i2	1164	892	1954	996	622	1020	0.563326964229283	0.334310032391251	normal	XP_014299493.1^PREDICTED: uncharacterized protein LOC106694036 [Microplitis demolitor]^55.65%	--	K10380|ANK|http://www.genome.jp/dbget-bin/www_bget?ko:K10380	--	--	--	--	--	--
g1053_i3	1063	802	1769	915	557	922	0.596017241176145	0.333189346428483	normal	XP_014299493.1^PREDICTED: uncharacterized protein LOC106694036 [Microplitis demolitor]^55.65%	--	K10380|ANK|http://www.genome.jp/dbget-bin/www_bget?ko:K10380	--	--	--	--	--	--
g1053_i4	1534	1332	2805	1177	866	1502	0.327431431416502	0.40236102977845	normal	XP_014299493.1^PREDICTED: uncharacterized protein LOC106694036 [Microplitis demolitor]^51.42%	--	K10380|ANK|http://www.genome.jp/dbget-bin/www_bget?ko:K10380	--	--	--	--	--	--
g1053_i5	1807	1239	2557	1554	904	1428	0.714133402465328	0.27642724739769803	normal	XP_014299493.1^PREDICTED: uncharacterized protein LOC106694036 [Microplitis demolitor]^51.42%	--	K10380|ANK|http://www.genome.jp/dbget-bin/www_bget?ko:K10380	--	--	--	--	--	--
g1053_i6	1233	970	1901	959	682	836	0.0545557049280504	0.46406055634325294	normal	XP_014299492.1^PREDICTED: uncharacterized protein LOC106694035 [Microplitis demolitor]^65.51%	--	K10380|ANK|http://www.genome.jp/dbget-bin/www_bget?ko:K10380	--	--	PF04410.13^Gar1/Naf1 RNA binding region	--	--	--
g1053_i7	1426	865	1730	1008	607	807	0.28043234001251804	0.490580319162944	normal	XP_014299492.1^PREDICTED: uncharacterized protein LOC106694035 [Microplitis demolitor]^67.42%	--	K10380|ANK|http://www.genome.jp/dbget-bin/www_bget?ko:K10380	--	--	PF04410.13^Gar1/Naf1 RNA binding region	--	--	--
g10541_i0	0	3	0	0	0	0	--	--	--	EOB13767.1^Exopolyphosphatase [Nosema bombycis CQ1]^95.36%	--	K01514|PRUNE, PPX1|http://www.genome.jp/dbget-bin/www_bget?ko:K01514	--	COG1227|KOG4129^prune homolog (Drosophila)^C	PF01368.19^DHH family	--	--	--
g10542_i0	50	4	4	4	6	12	0.8466883876164121	1.34272539293378	normal	RKK80649.1^putative tubulin--tyrosine ligase PBY1 [Fusarium oxysporum]^100.0%	P38254.2^RecName: Full=Probable tubulin--tyrosine ligase PBY1; AltName: Full=P-body-associated protein 1^36.23%	--	GO:0016787^hydrolase activity^molecular_function;GO:0004835^tubulin-tyrosine ligase activity^molecular_function;GO:0006464^cellular protein modification process^biological_process;GO:0005737^cytoplasm^cellular_component;GO:0000932^P-body^cellular_component	KOG2157^Tubulin-tyrosine ligase family^O	PF01975.16^Survival protein SurE	--	--	--
g10545_i0	16	17	39	8	21	6	0.9045115167029251	0.675331688875241	normal	AGI44426.1^TSVP-allergen [Cotesia vestalis]^69.85%	Q05110.1^RecName: Full=Venom allergen 5; AltName: Full=Allergen Ves v V; AltName: Full=Antigen 5; Short=Ag5; AltName: Full=Cysteine-rich venom protein; Short=CRVP; AltName: Allergen=Ves v 5; Flags: Precursor^41.48%	--	GO:0005576^extracellular region^cellular_component	COG2340|KOG3017^Inherit from biNOG: Venom allergen^S	PF00188.25^Cysteine-rich secretory protein family	--	--	--
g10548_i0	0	0	0	0	0	3	--	--	--	EOB14667.1^Pre-mRNA-splicing factor spp42, partial [Nosema bombycis CQ1]^69.55%	Q99PV0.2^RecName: Full=Pre-mRNA-processing-splicing factor 8; AltName: Full=Splicing factor Prp8^40.82%	K12856|PRPF8, PRP8|http://www.genome.jp/dbget-bin/www_bget?ko:K12856	GO:0070530^K63-linked polyubiquitin modification-dependent protein binding^molecular_function;GO:0097157^pre-mRNA intronic binding^molecular_function;GO:0000386^second spliceosomal transesterification activity^molecular_function;GO:0030619^U1 snRNA binding^molecular_function;GO:0030620^U2 snRNA binding^molecular_function;GO:0030623^U5 snRNA binding^molecular_function;GO:0017070^U6 snRNA binding^m…	COG5178|KOG1795^factor 8^A	PF08083.10^PROCN (NUC071) domain	--	--	--
g1054_i0	1734	1168	2056	1456	999	1361	0.906713906101708	0.143855008895877	normal	XP_008549270.1^PREDICTED: zinc finger protein 585B-like [Microplitis demolitor]^90.63%	--	--	--	COG5048^zf-AD^S	PF00096.25^Zinc finger, C2H2 type	--	--	--
g1054_i1	493	412	748	556	381	534	0.9616535322385259	-0.0862014	normal	XP_014298544.1^PREDICTED: LOW QUALITY PROTEIN: uncharacterized protein LOC103572459 [Microplitis demolitor]^76.3%	--	K09228|KRAB|http://www.genome.jp/dbget-bin/www_bget?ko:K09228	--	COG5048^zf-AD^S	PF13465.5^Zinc-finger double domain	--	--	--
g1054_i10	283	270	422	230	219	293	0.911395869124999	0.143558526335771	normal	XP_014298544.1^PREDICTED: LOW QUALITY PROTEIN: uncharacterized protein LOC103572459 [Microplitis demolitor]^66.12%	--	K09228|KRAB|http://www.genome.jp/dbget-bin/www_bget?ko:K09228	--	COG5048^zf-AD^S	PF13465.5^Zinc-finger double domain	--	--	--
g1054_i11	2218	1925	3263	2483	2024	2311	0.6985176397401971	-0.13625	normal	XP_014298544.1^PREDICTED: LOW QUALITY PROTEIN: uncharacterized protein LOC103572459 [Microplitis demolitor]^42.63%	--	K09228|KRAB|http://www.genome.jp/dbget-bin/www_bget?ko:K09228	--	COG5048^zf-AD^S	PF00096.25^Zinc finger, C2H2 type	--	--	--
g1054_i13	1245	1156	1935	1266	1132	1457	0.9056694310488119	-0.0878893	normal	XP_012225226.1^PREDICTED: oocyte zinc finger protein XlCOF6.1-like [Linepithema humile]^40.0%	--	--	--	COG5048|KOG1721^Zinc finger, C2H2 type^K	PF00096.25^Zinc finger, C2H2 type	--	--	--
g1054_i14	89	46	103	63	26	58	0.86861325921337	0.4663230667800429	normal	--	--	--	--	--	PF12796.6^Ankyrin repeats (3 copies)	--	--	--
g1054_i15	149	187	296	196	176	236	0.8766836775297829	-0.211717	normal	XP_014300448.1^PREDICTED: epidermal growth factor receptor isoform X1 [Microplitis demolitor]^91.83%	P0CY46.1^RecName: Full=Epidermal growth factor receptor; Short=Egfr^76.81%	K04361|EGFR, ERBB1|http://www.genome.jp/dbget-bin/www_bget?ko:K04361	GO:0005524^ATP binding^molecular_function;GO:0004714^transmembrane receptor protein tyrosine kinase activity^molecular_function;GO:0007275^multicellular organism development^biological_process;GO:0007169^transmembrane receptor protein tyrosine kinase signaling pathway^biological_process;GO:0016021^integral component of membrane^cellular_component	KOG1025^Furin-like cysteine rich region^T	PF07714.16^Protein tyrosine kinase	--	SignalP-TM	i7-29o269-291i
g1054_i16	689	570	904	622	549	617	0.989465042470548	0.029339254105962997	normal	XP_014298544.1^PREDICTED: LOW QUALITY PROTEIN: uncharacterized protein LOC103572459 [Microplitis demolitor]^82.88%	--	K09228|KRAB|http://www.genome.jp/dbget-bin/www_bget?ko:K09228	--	COG5048^zf-AD^S	PF13465.5^Zinc-finger double domain	--	--	--
g1054_i17	1674	1390	2231	1447	1189	1506	0.86861325921337	0.111480967137744	normal	XP_014298544.1^PREDICTED: LOW QUALITY PROTEIN: uncharacterized protein LOC103572459 [Microplitis demolitor]^83.77%	--	K09228|KRAB|http://www.genome.jp/dbget-bin/www_bget?ko:K09228	--	COG5048^zf-AD^S	PF07776.14^Zinc-finger associated domain (zf-AD)	--	--	--
g1054_i18	18	36	4	21	24	9	0.9996745041102422	0.0113425786365471	normal	XP_008550587.1^PREDICTED: testis-specific serine/threonine-protein kinase 3 [Microplitis demolitor]^95.15%	O54863.2^RecName: Full=Testis-specific serine/threonine-protein kinase 2; Short=TSK-2; Short=TSK2; Short=TSSK-2; Short=Testis-specific kinase 2; AltName: Full=Serine/threonine-protein kinase 22B^46.46%	K08811|TSSK, STK22|http://www.genome.jp/dbget-bin/www_bget?ko:K08811	GO:0005524^ATP binding^molecular_function;GO:0000287^magnesium ion binding^molecular_function;GO:0004674^protein serine/threonine kinase activity^molecular_function;GO:0044877^protein-containing complex binding^molecular_function;GO:0035556^intracellular signal transduction^biological_process;GO:0007275^multicellular organism development^biological_process;GO:0018105^peptidyl-serine phosphorylati…	COG0515|KOG0583^S_TKc^T	PF00069.24^Protein kinase domain	--	--	--
g1054_i19	395	402	561	385	334	394	0.982894895655635	0.0453562093466769	normal	XP_014298544.1^PREDICTED: LOW QUALITY PROTEIN: uncharacterized protein LOC103572459 [Microplitis demolitor]^82.43%	--	K09228|KRAB|http://www.genome.jp/dbget-bin/www_bget?ko:K09228	--	COG5048^zf-AD^S	PF13894.5^C2H2-type zinc finger	--	--	--
g1054_i2	392	402	744	471	319	416	0.9742175129482779	0.0780814316965318	normal	XP_014298544.1^PREDICTED: LOW QUALITY PROTEIN: uncharacterized protein LOC103572459 [Microplitis demolitor]^64.21%	--	--	--	COG5048|KOG1721^Zinc finger, C2H2 type^K	PF00096.25^Zinc finger, C2H2 type	--	--	--
g1054_i3	1943	1371	2246	1644	1137	1537	0.9065951172109191	0.136712248667579	normal	XP_008549270.1^PREDICTED: zinc finger protein 585B-like [Microplitis demolitor]^90.42%	--	K09228|KRAB|http://www.genome.jp/dbget-bin/www_bget?ko:K09228	--	COG5048^zf-AD^S	PF00096.25^Zinc finger, C2H2 type	--	--	--
g1054_i4	679	770	1080	738	703	808	0.9379273121878199	-0.0813899	normal	XP_014300448.1^PREDICTED: epidermal growth factor receptor isoform X1 [Microplitis demolitor]^91.89%	P0CY46.1^RecName: Full=Epidermal growth factor receptor; Short=Egfr^71.65%	K04361|EGFR, ERBB1|http://www.genome.jp/dbget-bin/www_bget?ko:K04361	GO:0005524^ATP binding^molecular_function;GO:0004714^transmembrane receptor protein tyrosine kinase activity^molecular_function;GO:0007275^multicellular organism development^biological_process;GO:0007169^transmembrane receptor protein tyrosine kinase signaling pathway^biological_process;GO:0016021^integral component of membrane^cellular_component	KOG1025^Furin-like cysteine rich region^T	PF07714.16^Protein tyrosine kinase	--	--	o226-248i353-375o
g1054_i5	646	766	1023	665	656	729	0.999995939961896	-1.2226e-05	normal	XP_014300448.1^PREDICTED: epidermal growth factor receptor isoform X1 [Microplitis demolitor]^91.57%	P0CY46.1^RecName: Full=Epidermal growth factor receptor; Short=Egfr^71.98%	K04361|EGFR, ERBB1|http://www.genome.jp/dbget-bin/www_bget?ko:K04361	GO:0005524^ATP binding^molecular_function;GO:0004714^transmembrane receptor protein tyrosine kinase activity^molecular_function;GO:0007275^multicellular organism development^biological_process;GO:0007169^transmembrane receptor protein tyrosine kinase signaling pathway^biological_process;GO:0016021^integral component of membrane^cellular_component	KOG1025^Furin-like cysteine rich region^T	PF07714.16^Protein tyrosine kinase	--	--	o226-248i353-375o
g1054_i6	525	566	831	592	548	785	0.6138141860582429	-0.249948	normal	XP_014300448.1^PREDICTED: epidermal growth factor receptor isoform X1 [Microplitis demolitor]^91.35%	P0CY46.1^RecName: Full=Epidermal growth factor receptor; Short=Egfr^75.85%	K04361|EGFR, ERBB1|http://www.genome.jp/dbget-bin/www_bget?ko:K04361	GO:0005524^ATP binding^molecular_function;GO:0004714^transmembrane receptor protein tyrosine kinase activity^molecular_function;GO:0007275^multicellular organism development^biological_process;GO:0007169^transmembrane receptor protein tyrosine kinase signaling pathway^biological_process;GO:0016021^integral component of membrane^cellular_component	KOG1025^Furin-like cysteine rich region^T	PF07714.16^Protein tyrosine kinase	--	SignalP-TM	i12-34o818-840i
g1054_i8	449	474	786	518	455	653	0.802249884275381	-0.189967	normal	XP_014300449.1^PREDICTED: epidermal growth factor receptor isoform X2 [Microplitis demolitor]^91.02%	P0CY46.1^RecName: Full=Epidermal growth factor receptor; Short=Egfr^75.85%	K04361|EGFR, ERBB1|http://www.genome.jp/dbget-bin/www_bget?ko:K04361	GO:0005524^ATP binding^molecular_function;GO:0004714^transmembrane receptor protein tyrosine kinase activity^molecular_function;GO:0007275^multicellular organism development^biological_process;GO:0007169^transmembrane receptor protein tyrosine kinase signaling pathway^biological_process;GO:0016021^integral component of membrane^cellular_component	KOG1025^Furin-like cysteine rich region^T	PF07714.16^Protein tyrosine kinase	--	--	o798-820i
g1054_i9	409	450	568	422	338	374	0.9470046630050909	0.0984722778975077	normal	XP_014298544.1^PREDICTED: LOW QUALITY PROTEIN: uncharacterized protein LOC103572459 [Microplitis demolitor]^68.64%	--	K09228|KRAB|http://www.genome.jp/dbget-bin/www_bget?ko:K09228	--	COG5048^zf-AD^S	PF00096.25^Zinc finger, C2H2 type	--	--	--
g10550_i0	127	171	253	123	181	93	0.9687179974472471	0.175332934870031	normal	XP_008553288.1^PREDICTED: baculoviral IAP repeat-containing protein 5 [Microplitis demolitor]^71.72%	--	K08731|BIRC5|http://www.genome.jp/dbget-bin/www_bget?ko:K08731	--	KOG1101^BIR^D	PF00653.20^Inhibitor of Apoptosis domain	--	--	--
g10551_i0	905	632	1029	647	431	690	0.635414324877931	0.314984539977134	normal	XP_014300332.1^PREDICTED: uncharacterized protein LOC106694227 [Microplitis demolitor]^73.58%	--	--	--	--	PF14575.5^Ephrin type-A receptor 2 transmembrane domain	--	--	o259-281i
g10552_i0	179	212	383	244	293	195	0.9089321655322209	-0.226109	normal	XP_008560096.1^PREDICTED: protein KTI12 homolog [Microplitis demolitor]^86.86%	Q0P457.2^RecName: Full=Protein KTI12 homolog^43.53%	K15456|KTI12|http://www.genome.jp/dbget-bin/www_bget?ko:K15456	GO:0005524^ATP binding^molecular_function;GO:0006357^regulation of transcription by RNA polymerase II^biological_process;GO:0002098^tRNA wobble uridine modification^biological_process;GO:0033588^Elongator holoenzyme complex^cellular_component	COG4088|KOG3062^Chromatin associated protein KTI12^F	PF08433.9^Chromatin associated protein KTI12	--	--	--
g10552_i1	72	64	106	87	109	94	0.560059200239016	-0.529402	normal	XP_008560096.1^PREDICTED: protein KTI12 homolog [Microplitis demolitor]^88.73%	Q0P457.2^RecName: Full=Protein KTI12 homolog^45.77%	K15456|KTI12|http://www.genome.jp/dbget-bin/www_bget?ko:K15456	GO:0005524^ATP binding^molecular_function;GO:0006357^regulation of transcription by RNA polymerase II^biological_process;GO:0002098^tRNA wobble uridine modification^biological_process;GO:0033588^Elongator holoenzyme complex^cellular_component	COG4088|KOG3062^Chromatin associated protein KTI12^F	PF08433.9^Chromatin associated protein KTI12	--	--	--
g10553_i0	0	0	0	0	0	4	--	--	--	--	--	--	--	--	--	--	--	--
g10555_i0	4	12	16	17	0	24	--	--	--	XP_024332099.1^glyceraldehyde-3-phosphate dehydrogenase [Nosema ceranae] >EEQ81890.1 hypothetical protein NCER_101501 [Nosema ceranae BRL01] >KKO76357.1 glyceraldehyde-3-phosphate dehydrogenase [Nosema ceranae]^72.84%	Q6CX23.1^RecName: Full=Glyceraldehyde-3-phosphate dehydrogenase 2; Short=GAPDH 2^56.36%	K00134|GAPDH, gapA|http://www.genome.jp/dbget-bin/www_bget?ko:K00134	GO:0004365^glyceraldehyde-3-phosphate dehydrogenase (NAD+) (phosphorylating) activity^molecular_function;GO:0051287^NAD binding^molecular_function;GO:0050661^NADP binding^molecular_function;GO:0006006^glucose metabolic process^biological_process;GO:0006096^glycolytic process^biological_process;GO:0005737^cytoplasm^cellular_component	COG0057|KOG0657^glyceraldehyde-3-phosphate dehydrogenase^G	PF02800.19^Glyceraldehyde 3-phosphate dehydrogenase, C-terminal domain	--	--	--
g10559_i0	33	6	42	34	10	21	0.998725607282465	0.0449212682870131	normal	XP_008546274.1^PREDICTED: neuronal acetylcholine receptor subunit alpha-10 [Microplitis demolitor]^88.06%	Q9I8C7.1^RecName: Full=Neuronal acetylcholine receptor subunit alpha-10; AltName: Full=Alpha 10 nAChR; AltName: Full=Nicotinic acetylcholine receptor subunit alpha-10; Short=NACHR alpha-10; Flags: Precursor^44.74%	K04809|CHRNA7|http://www.genome.jp/dbget-bin/www_bget?ko:K04809	GO:0022848^acetylcholine-gated cation-selective channel activity^molecular_function;GO:0005262^calcium channel activity^molecular_function;GO:0004888^transmembrane signaling receptor activity^molecular_function;GO:0007268^chemical synaptic transmission^biological_process;GO:0034220^ion transmembrane transport^biological_process;GO:0050877^nervous system process^biological_process;GO:0042391^regul…	KOG3645^nicotinic acetylcholine receptor^T	PF02932.15^Neurotransmitter-gated ion-channel transmembrane region	--	--	o83-105i112-129o144-166i301-323o
g1055_i0	2573	2185	3127	2106	1560	2097	0.510320861033543	0.227115979577251	normal	XP_008549664.1^PREDICTED: mitogen-activated protein kinase kinase kinase 13-A isoform X1 [Microplitis demolitor]^80.61%	A7J1T0.1^RecName: Full=Mitogen-activated protein kinase kinase kinase 13-B^53.76%	K04422|MAP3K13, LZK|http://www.genome.jp/dbget-bin/www_bget?ko:K04422	GO:0005524^ATP binding^molecular_function;GO:0004709^MAP kinase kinase kinase activity^molecular_function;GO:0046777^protein autophosphorylation^biological_process;GO:0005737^cytoplasm^cellular_component;GO:0016020^membrane^cellular_component	KOG4721^mitogen-activated protein kinase kinase kinase^T	PF07714.16^Protein tyrosine kinase	--	--	--
g1055_i1	2281	2017	3048	1919	1429	1852	0.213582688739977	0.26180161897439896	normal	XP_008549664.1^PREDICTED: mitogen-activated protein kinase kinase kinase 13-A isoform X1 [Microplitis demolitor]^80.61%	A7J1T0.1^RecName: Full=Mitogen-activated protein kinase kinase kinase 13-B^53.76%	K04422|MAP3K13, LZK|http://www.genome.jp/dbget-bin/www_bget?ko:K04422	GO:0005524^ATP binding^molecular_function;GO:0004709^MAP kinase kinase kinase activity^molecular_function;GO:0046777^protein autophosphorylation^biological_process;GO:0005737^cytoplasm^cellular_component;GO:0016020^membrane^cellular_component	KOG4721^mitogen-activated protein kinase kinase kinase^T	PF07714.16^Protein tyrosine kinase	--	--	--
g1055_i2	2008	1780	2737	1677	1261	1586	0.11621781246560801	0.288231186933859	normal	XP_008549664.1^PREDICTED: mitogen-activated protein kinase kinase kinase 13-A isoform X1 [Microplitis demolitor]^79.49%	A7J1T0.1^RecName: Full=Mitogen-activated protein kinase kinase kinase 13-B^53.76%	K04422|MAP3K13, LZK|http://www.genome.jp/dbget-bin/www_bget?ko:K04422	GO:0005524^ATP binding^molecular_function;GO:0004709^MAP kinase kinase kinase activity^molecular_function;GO:0046777^protein autophosphorylation^biological_process;GO:0005737^cytoplasm^cellular_component;GO:0016020^membrane^cellular_component	KOG4721^mitogen-activated protein kinase kinase kinase^T	PF07714.16^Protein tyrosine kinase	--	--	--
g10562_i0	48	0	0	0	4	0	--	--	--	EGU84413.1^hypothetical protein FOXB_05078 [Fusarium oxysporum Fo5176] >EMT68426.1 Plasma membrane iron permease [Fusarium oxysporum f. sp. cubense race 4] >ENH68503.1 Plasma membrane iron permease [Fusarium oxysporum f. sp. cubense race 1] >EXA42317.1 high-affinity iron transporter [Fusarium oxysporum f. sp. pisi HDV247] >EXA42318.1 high-affinity iron transporter [Fusarium oxysporum f. sp. pisi …	K7ND00.1^RecName: Full=High affinity iron permease ftrA^70.47%	K07243|FTR, FTH1, efeU|http://www.genome.jp/dbget-bin/www_bget?ko:K07243	GO:0005381^iron ion transmembrane transporter activity^molecular_function;GO:0055072^iron ion homeostasis^biological_process;GO:0033573^high-affinity iron permease complex^cellular_component	COG0672^Iron permease FTR1 family^P	PF03239.13^Iron permease FTR1 family	--	SignalP-TM	o23-45i66-88o103-125i160-182o192-214i221-243o303-325i
g10563_i0	22	2	0	4	6	18	--	--	--	AAH60558.1^Vdac1 protein, partial [Rattus norvegicus]^100.0%	Q60932.3^RecName: Full=Voltage-dependent anion-selective channel protein 1; Short=VDAC-1; Short=mVDAC1; AltName: Full=Outer mitochondrial membrane protein porin 1; AltName: Full=Plasmalemmal porin; AltName: Full=Voltage-dependent anion-selective channel protein 5; Short=VDAC-5; Short=mVDAC5^99.65%	K05862|VDAC1|http://www.genome.jp/dbget-bin/www_bget?ko:K05862	GO:0005253^anion channel activity^molecular_function;GO:0042802^identical protein binding^molecular_function;GO:0044325^ion channel binding^molecular_function;GO:0000166^nucleotide binding^molecular_function;GO:0015288^porin activity^molecular_function;GO:0019901^protein kinase binding^molecular_function;GO:0044877^protein-containing complex binding^molecular_function;GO:0008308^voltage-gated ani…	KOG3126^in the plasma membrane it is involved in cell volume regulation and apoptosis. It adopts an open conformation at low or zero membrane potential and a closed conformation at potentials above 30-40 mV. The open state has a weak anion selectivity whereas the closed state is cation-selective. May participate in the formation of the permeability transition pore complex (PTPC) responsible for t…	PF01459.21^Eukaryotic porin	--	--	--
g10564_i0	2521	2089	3497	2109	2029	1997	0.78342273746763	0.144595296514545	normal	NP_001291537.1^AP-2 complex subunit sigma [Solenopsis invicta] >XP_975476.1 PREDICTED: AP-2 complex subunit sigma [Tribolium castaneum] >XP_004925710.1 AP-2 complex subunit sigma [Bombyx mori] >XP_006620169.1 PREDICTED: AP-2 complex subunit sigma-like [Apis dorsata] >XP_008548363.1 PREDICTED: AP-2 complex subunit sigma [Microplitis demolitor] >XP_011067838.1 PREDICTED: AP-2 complex subunit sigma …	P62744.1^RecName: Full=AP-2 complex subunit sigma; AltName: Full=Adaptor protein complex AP-2 subunit sigma; AltName: Full=Adaptor-related protein complex 2 subunit sigma; AltName: Full=Clathrin assembly protein 2 sigma small chain; AltName: Full=Clathrin coat assembly protein AP17; AltName: Full=Clathrin coat-associated protein AP17; AltName: Full=Plasma membrane adaptor AP-2 17 kDa protein; Alt…	K11827|AP2S1|http://www.genome.jp/dbget-bin/www_bget?ko:K11827	GO:0008565^obsolete protein transporter activity^molecular_function;GO:0006897^endocytosis^biological_process;GO:0006886^intracellular protein transport^biological_process;GO:0030122^AP-2 adaptor complex^cellular_component;GO:0005886^plasma membrane^cellular_component	COG5030|KOG0935^Clathrin adaptor complex small chain^U	PF01217.19^Clathrin adaptor complex small chain	--	--	--
g10565_i0	168	232	269	149	143	178	0.824460583045014	0.27387381688622103	normal	XP_008554150.1^PREDICTED: pre-mRNA-splicing factor ISY1 homolog [Microplitis demolitor]^99.32%	Q9ULR0.3^RecName: Full=Pre-mRNA-splicing factor ISY1 homolog^79.73%	K12870|ISY1|http://www.genome.jp/dbget-bin/www_bget?ko:K12870	GO:0003723^RNA binding^molecular_function;GO:0000350^generation of catalytic spliceosome for second transesterification step^biological_process;GO:0000389^mRNA 3'-splice site recognition^biological_process;GO:0000398^mRNA splicing, via spliceosome^biological_process;GO:0006283^transcription-coupled nucleotide-excision repair^biological_process;GO:0071013^catalytic step 2 spliceosome^cellular_comp…	KOG3068^ISY1 splicing factor homolog (S. cerevisiae)^A	PF06246.11^Isy1-like splicing family	--	--	--
g10565_i1	204	244	300	168	142	192	0.604354383872891	0.34376518186264393	normal	XP_008554150.1^PREDICTED: pre-mRNA-splicing factor ISY1 homolog [Microplitis demolitor]^99.32%	Q9ULR0.3^RecName: Full=Pre-mRNA-splicing factor ISY1 homolog^79.73%	K12870|ISY1|http://www.genome.jp/dbget-bin/www_bget?ko:K12870	GO:0003723^RNA binding^molecular_function;GO:0000350^generation of catalytic spliceosome for second transesterification step^biological_process;GO:0000389^mRNA 3'-splice site recognition^biological_process;GO:0000398^mRNA splicing, via spliceosome^biological_process;GO:0006283^transcription-coupled nucleotide-excision repair^biological_process;GO:0071013^catalytic step 2 spliceosome^cellular_comp…	KOG3068^ISY1 splicing factor homolog (S. cerevisiae)^A	PF06246.11^Isy1-like splicing family	--	--	--
g10567_i0	39	32	278	129	86	124	0.938884194746182	-0.42363	normal	XP_008556939.1^PREDICTED: HAUS augmin-like complex subunit 3 [Microplitis demolitor]^56.6%	--	--	--	--	PF14966.5^DNA repair REX1-B	--	--	--
g10569_i0	76	39	140	66	24	50	0.840332585635846	0.57168355933534	normal	XP_008549481.1^PREDICTED: chitooligosaccharidolytic beta-N-acetylglucosaminidase [Microplitis demolitor] >XP_014300051.1 PREDICTED: chitooligosaccharidolytic beta-N-acetylglucosaminidase [Microplitis demolitor]^66.77%	P49010.1^RecName: Full=Chitooligosaccharidolytic beta-N-acetylglucosaminidase; AltName: Full=Beta-GlcNAcase; AltName: Full=Beta-N-acetylhexosaminidase; AltName: Full=Beta-hexosaminidase; Flags: Precursor^46.01%	K12373|HEXA_B|http://www.genome.jp/dbget-bin/www_bget?ko:K12373	GO:0004563^beta-N-acetylhexosaminidase activity^molecular_function;GO:0102148^N-acetyl-beta-D-galactosaminidase activity^molecular_function;GO:0006032^chitin catabolic process^biological_process;GO:0000272^polysaccharide catabolic process^biological_process	COG3525|KOG2499^Glycosyl hydrolase family 20, domain 2^G	PF00728.21^Glycosyl hydrolase family 20, catalytic domain	GH20	--	--
g1056_i0	7249	6838	8182	6963	4545	6327	0.9200252242184921	0.11588951924166901	normal	XP_008543262.1^PREDICTED: beta-amyloid-like protein isoform X2 [Microplitis demolitor]^99.6%	P14599.2^RecName: Full=Amyloid-beta-like protein; Flags: Precursor^51.99%	K04520|APP|http://www.genome.jp/dbget-bin/www_bget?ko:K04520	GO:0008201^heparin binding^molecular_function;GO:0046914^transition metal ion binding^molecular_function;GO:0007611^learning or memory^biological_process;GO:0007616^long-term memory^biological_process;GO:0016319^mushroom body development^biological_process;GO:1901215^negative regulation of neuron death^biological_process;GO:0048812^neuron projection morphogenesis^biological_process;GO:0007422^per…	KOG3540^beta-amyloid precursor protein C-terminus^U	PF12925.6^E2 domain of amyloid precursor protein	--	--	--
g1056_i1	12385	11987	14704	11896	8460	10910	0.9011767979689109	0.108892119146099	normal	XP_008543261.1^PREDICTED: beta-amyloid-like protein isoform X1 [Microplitis demolitor]^95.32%	P14599.2^RecName: Full=Amyloid-beta-like protein; Flags: Precursor^49.78%	K04520|APP|http://www.genome.jp/dbget-bin/www_bget?ko:K04520	GO:0008201^heparin binding^molecular_function;GO:0046914^transition metal ion binding^molecular_function;GO:0007611^learning or memory^biological_process;GO:0007616^long-term memory^biological_process;GO:0016319^mushroom body development^biological_process;GO:1901215^negative regulation of neuron death^biological_process;GO:0048812^neuron projection morphogenesis^biological_process;GO:0007422^per…	KOG3540^beta-amyloid precursor protein C-terminus^U	PF12925.6^E2 domain of amyloid precursor protein	CE4	--	o679-701i
g1056_i2	1606	1699	2088	1749	1811	1404	0.93581477432649	-0.120067	normal	XP_008552770.1^PREDICTED: 3-oxoacyl-[acyl-carrier-protein] reductase FabG [Microplitis demolitor]^88.98%	Q21929.2^RecName: Full=L-xylulose reductase; Short=XR; AltName: Full=Dicarbonyl/L-xylulose reductase; Short=DCXR; AltName: Full=Short-chain dehydrogenase 21^35.48%	--	GO:0004090^carbonyl reductase (NADPH) activity^molecular_function;GO:0003824^catalytic activity^molecular_function;GO:0044105^L-xylulose reductase (NAD+) activity^molecular_function;GO:0050038^L-xylulose reductase (NADP+) activity^molecular_function;GO:0042732^D-xylose metabolic process^biological_process;GO:0006006^glucose metabolic process^biological_process;GO:0051289^protein homotetramerizati…	COG1028|KOG0725^oxidoreductase activity^Q	PF13561.5^Enoyl-(Acyl carrier protein) reductase	--	--	--
g1056_i3	868	937	1103	829	695	678	0.840332585635846	0.175800301731071	normal	XP_008552768.1^PREDICTED: sorting nexin-27 [Microplitis demolitor]^87.59%	Q8K4V4.2^RecName: Full=Sorting nexin-27; AltName: Full=MAP-responsive gene protein; AltName: Full=Methamphetamine-responsive transcript 1 protein; AltName: Full=PDZ-protein Mrt1^60.53%	K17936|SNX27|http://www.genome.jp/dbget-bin/www_bget?ko:K17936	GO:0035255^ionotropic glutamate receptor binding^molecular_function;GO:0035091^phosphatidylinositol binding^molecular_function;GO:0032266^phosphatidylinositol-3-phosphate binding^molecular_function;GO:1990090^cellular response to nerve growth factor stimulus^biological_process;GO:0016197^endosomal transport^biological_process;GO:0099638^endosome to plasma membrane protein transport^biological_pro…	--	PF00787.23^PX domain	--	--	--
g10570_i0	56	0	4	14	8	29	0.9930714580310892	0.20639569272335	normal	XP_018240092.1^prohibitin-1 [Fusarium oxysporum f. sp. lycopersici 4287] >XP_018746949.1 prohibitin-1 [Fusarium verticillioides 7600] >EMT63292.1 Prohibitin-1 [Fusarium oxysporum f. sp. cubense race 4] >ENH67656.1 Prohibitin-1 [Fusarium oxysporum f. sp. cubense race 1] >EWG40758.1 prohibitin-1 [Fusarium verticillioides 7600] >EWY90338.1 prohibitin-1 [Fusarium oxysporum FOSC 3-a] >EWZ36937.1 prohi…	P40961.2^RecName: Full=Prohibitin-1^67.6%	K17080|PHB1|http://www.genome.jp/dbget-bin/www_bget?ko:K17080	GO:0007007^inner mitochondrial membrane organization^biological_process;GO:0000001^mitochondrion inheritance^biological_process;GO:0070584^mitochondrion morphogenesis^biological_process;GO:0045861^negative regulation of proteolysis^biological_process;GO:0006457^protein folding^biological_process;GO:0001302^replicative cell aging^biological_process;GO:0005743^mitochondrial inner membrane^cellular_…	COG0330|KOG3083^PHB^O	PF01145.24^SPFH domain / Band 7 family	--	--	--
g10571_i0	28	4	0	5	6	2	--	--	--	AAC00521.1^alpha-synuclein [Mus musculus]^100.0%	O55042.2^RecName: Full=Alpha-synuclein; AltName: Full=Non-A beta component of AD amyloid; AltName: Full=Non-A4 component of amyloid precursor; Short=NACP^100.0%	K04528|SNCA|http://www.genome.jp/dbget-bin/www_bget?ko:K04528	GO:0003779^actin binding^molecular_function;GO:0043014^alpha-tubulin binding^molecular_function;GO:0050544^arachidonic acid binding^molecular_function;GO:0048487^beta-tubulin binding^molecular_function;GO:0006919^activation of cysteine-type endopeptidase activity involved in apoptotic process^biological_process;GO:0008344^adult locomotory behavior^biological_process;GO:0007568^aging^biological_pr…	--	PF01387.16^Synuclein	--	--	--
g10574_i0	40	38	56	147	32	73	0.38763390180887103	-1.12013	normal	XP_013181685.1^PREDICTED: guanine nucleotide-binding protein subunit beta-like protein [Papilio xuthus] >XP_013171828.1 PREDICTED: guanine nucleotide-binding protein subunit beta-like protein [Papilio xuthus] >EOB11216.1 Guanine nucleotide-binding protein subunit beta-like protein [Nosema bombycis CQ1]^98.79%	Q8SRB0.1^RecName: Full=Guanine nucleotide-binding protein subunit beta-like protein^43.81%	K14753|RACK1|http://www.genome.jp/dbget-bin/www_bget?ko:K14753	--	KOG0279^guanine nucleotide-binding protein^T	PF00400.31^WD domain, G-beta repeat	--	--	--
g10576_i0	978	929	1445	817	924	722	0.857738578431398	0.178262233201957	normal	XP_008553900.1^PREDICTED: syntaxin-17 [Microplitis demolitor]^69.36%	Q9D0I4.1^RecName: Full=Syntaxin-17^41.84%	K08491|STX17|http://www.genome.jp/dbget-bin/www_bget?ko:K08491	GO:0019901^protein kinase binding^molecular_function;GO:0019903^protein phosphatase binding^molecular_function;GO:0005484^SNAP receptor activity^molecular_function;GO:0000149^SNARE binding^molecular_function;GO:0097352^autophagosome maturation^biological_process;GO:0016240^autophagosome membrane docking^biological_process;GO:0006888^endoplasmic reticulum to Golgi vesicle-mediated transport^biolog…	COG5325|KOG0811^Inherit from artNOG: Syntaxin 17^U	PF16331.4^TolA binding protein trimerisation	--	--	i214-236o240-259i
g10577_i0	222	190	348	221	278	205	0.9361346653778109	-0.173938	normal	XP_014299691.1^PREDICTED: vacuolar ATPase assembly integral membrane protein VMA21 [Microplitis demolitor]^64.89%	--	--	--	COG0144|KOG2360^NOL1/NOP2/sun family^D	PF09446.9^VMA21-like domain	--	SignalP-TM	o6-28i41-63o
g10577_i1	141	110	132	129	128	112	0.959777039020274	-0.161606	normal	XP_014299691.1^PREDICTED: vacuolar ATPase assembly integral membrane protein VMA21 [Microplitis demolitor]^64.89%	--	--	--	COG0144|KOG2360^NOL1/NOP2/sun family^D	PF09446.9^VMA21-like domain	--	SignalP-TM	i19-41o61-83i
g1057_i0	442	489	599	445	398	498	0.987996573670269	-0.0387027	normal	XP_014300450.1^PREDICTED: tyrosine-protein kinase CSK-like [Microplitis demolitor]^87.64%	P41239.1^RecName: Full=Tyrosine-protein kinase CSK; AltName: Full=C-Src kinase^61.5%	K05728|CSK|http://www.genome.jp/dbget-bin/www_bget?ko:K05728	GO:0005524^ATP binding^molecular_function;GO:0046872^metal ion binding^molecular_function;GO:0004715^non-membrane spanning protein tyrosine kinase activity^molecular_function;GO:0002250^adaptive immune response^biological_process;GO:0034332^adherens junction organization^biological_process;GO:0060368^regulation of Fc receptor mediated stimulatory signaling pathway^biological_process;GO:0005737^cy…	COG0515|KOG0197^TyrKc^T	PF07714.16^Protein tyrosine kinase	--	--	--
g1057_i1	515	570	736	501	483	594	0.989465042470548	-0.0305435	normal	XP_014297083.1^PREDICTED: tyrosine-protein kinase CSK [Microplitis demolitor]^86.68%	P41239.1^RecName: Full=Tyrosine-protein kinase CSK; AltName: Full=C-Src kinase^62.08%	K05728|CSK|http://www.genome.jp/dbget-bin/www_bget?ko:K05728	GO:0005524^ATP binding^molecular_function;GO:0046872^metal ion binding^molecular_function;GO:0004715^non-membrane spanning protein tyrosine kinase activity^molecular_function;GO:0002250^adaptive immune response^biological_process;GO:0034332^adherens junction organization^biological_process;GO:0060368^regulation of Fc receptor mediated stimulatory signaling pathway^biological_process;GO:0005737^cy…	COG0515|KOG0197^TyrKc^T	PF07714.16^Protein tyrosine kinase	--	--	--
g1057_i2	498	579	745	482	425	569	0.973118935733068	0.0678307331200926	normal	XP_014300450.1^PREDICTED: tyrosine-protein kinase CSK-like [Microplitis demolitor]^85.96%	P41241.2^RecName: Full=Tyrosine-protein kinase CSK; AltName: Full=C-Src kinase; AltName: Full=Protein-tyrosine kinase MPK-2; AltName: Full=p50CSK^63.01%	K05728|CSK|http://www.genome.jp/dbget-bin/www_bget?ko:K05728	GO:0005524^ATP binding^molecular_function;GO:0042802^identical protein binding^molecular_function;GO:0046872^metal ion binding^molecular_function;GO:0004715^non-membrane spanning protein tyrosine kinase activity^molecular_function;GO:0070064^proline-rich region binding^molecular_function;GO:0034236^protein kinase A catalytic subunit binding^molecular_function;GO:0019903^protein phosphatase bindin…	COG0515|KOG0197^TyrKc^T	PF07714.16^Protein tyrosine kinase	--	--	--
g1057_i3	482	575	673	498	430	550	0.9996745041102422	0.0012080745126582199	normal	XP_014300450.1^PREDICTED: tyrosine-protein kinase CSK-like [Microplitis demolitor]^87.64%	P41239.1^RecName: Full=Tyrosine-protein kinase CSK; AltName: Full=C-Src kinase^61.5%	K05728|CSK|http://www.genome.jp/dbget-bin/www_bget?ko:K05728	GO:0005524^ATP binding^molecular_function;GO:0046872^metal ion binding^molecular_function;GO:0004715^non-membrane spanning protein tyrosine kinase activity^molecular_function;GO:0002250^adaptive immune response^biological_process;GO:0034332^adherens junction organization^biological_process;GO:0060368^regulation of Fc receptor mediated stimulatory signaling pathway^biological_process;GO:0005737^cy…	COG0515|KOG0197^TyrKc^T	PF07714.16^Protein tyrosine kinase	--	--	--
g10580_i0	6	4	32	21	31	62	0.28043234001251804	-1.86248	normal	XP_008560224.1^PREDICTED: speckle-type POZ protein B-like, partial [Microplitis demolitor]^40.91%	Q6GR09.1^RecName: Full=Speckle-type POZ protein-like^38.46%	K10523|SPOP|http://www.genome.jp/dbget-bin/www_bget?ko:K10523	GO:0031397^negative regulation of protein ubiquitination^biological_process;GO:0043161^proteasome-mediated ubiquitin-dependent protein catabolic process^biological_process;GO:0016567^protein ubiquitination^biological_process;GO:0031463^Cul3-RING ubiquitin ligase complex^cellular_component;GO:0005634^nucleus^cellular_component	KOG1987^speckle-type POZ protein^D	PF00651.30^BTB/POZ domain	--	--	--
g10585_i0	11	84	186	204	162	57	0.7483395057417009	-0.997176	normal	XP_015108957.1^PREDICTED: ribonuclease Oy-like [Diachasma alloeum]^40.0%	--	K01166|E3.1.27.1|http://www.genome.jp/dbget-bin/www_bget?ko:K01166	--	KOG1642^Ribonuclease T2 family^A	PF00445.17^Ribonuclease T2 family	--	--	--
g10586_i0	151	142	282	74	82	122	0.15629453350941	0.7668652284546881	normal	XP_014298633.1^PREDICTED: odorant receptor 13a-like [Microplitis demolitor]^73.0%	--	--	--	--	PF02949.19^7tm Odorant receptor	--	SignalP-TM	o40-62i137-159o
g10588_i0	17	5	0	65	0	5	0.897681508709867	-1.63707	normal	XP_026737725.1^uncharacterized protein LOC113500966 [Trichoplusia ni]^94.77%	--	--	--	--	PF00059.20^Lectin C-type domain	--	--	--
g10591_i0	45	10	5	11	0	15	0.898544355291162	1.20106962905265	normal	XP_018238890.1^hypothetical protein FOXG_04260 [Fusarium oxysporum f. sp. lycopersici 4287] >EMT66342.1 hypothetical protein FOC4_g10006746 [Fusarium oxysporum f. sp. cubense race 4] >ENH63014.1 hypothetical protein FOC1_g10006627 [Fusarium oxysporum f. sp. cubense race 1] >EWZ00741.1 hypothetical protein FOYG_00533 [Fusarium oxysporum FOSC 3-a] >EWZ46785.1 hypothetical protein FOZG_02843 [Fusari…	--	--	--	--	PF11937.7^Protein of unknown function (DUF3455)	--	--	--
g10595_i0	50	0	0	5	0	4	--	--	--	EMT66453.1^hypothetical protein FOC4_g10006858 [Fusarium oxysporum f. sp. cubense race 4] >EXM02582.1 hypothetical protein FOIG_06740 [Fusarium oxysporum f. sp. cubense tropical race 4 54006]^99.31%	--	--	--	--	--	--	--	--
g10596_i0	0	5	0	0	0	9	--	--	--	QBB01441.1^putative aminopeptidase N-like isoform X1, partial [Cotesia chilonis]^66.43%	--	K11140|ANPEP|http://www.genome.jp/dbget-bin/www_bget?ko:K11140	--	COG0308|KOG1046^Peptidase family M1^E	PF11838.7^ERAP1-like C-terminal domain	--	--	--
g10597_i0	61	2	4	0	7	15	0.873386563088311	1.5509471980353302	normal	RBR17303.1^hypothetical protein FIESC28_06539 [Fusarium sp. FIESC_28]^87.66%	--	K19850|OPY2|http://www.genome.jp/dbget-bin/www_bget?ko:K19850	--	--	--	--	--	--
g1059_i0	5	0	0	5	5	63	0.26180795496070297	-3.87806	normal	XP_008548271.1^PREDICTED: serine protease nudel [Microplitis demolitor]^56.63%	P98159.2^RecName: Full=Serine protease nudel; Flags: Precursor^27.58%	--	GO:0004252^serine-type endopeptidase activity^molecular_function;GO:0009950^dorsal/ventral axis specification^biological_process;GO:0007343^egg activation^biological_process;GO:0007306^eggshell chorion assembly^biological_process;GO:0007313^maternal specification of dorsal/ventral axis, oocyte, soma encoded^biological_process;GO:0045752^positive regulation of Toll signaling pathway^biological_pro…	COG5640|KOG3627^serine protease^E	PF00089.25^Trypsin	--	SignalP-TM	i30-47o
g105_i0	5345	4813	7049	5024	4652	4420	0.9787904989169641	0.0426301087645975	normal	XP_008550454.1^PREDICTED: ER membrane protein complex subunit 1 [Microplitis demolitor]^89.51%	Q5ZL00.1^RecName: Full=ER membrane protein complex subunit 1; Flags: Precursor^36.3%	--	GO:0034975^protein folding in endoplasmic reticulum^biological_process;GO:0072546^ER membrane protein complex^cellular_component;GO:0016021^integral component of membrane^cellular_component	KOG2103^Protein of unknown function (DUF1620)^S	PF07774.12^Protein of unknown function (DUF1620)	--	--	o846-863i
g105_i1	5554	4942	7073	5271	4804	4566	0.989465042470548	0.022347413991587996	normal	XP_008550454.1^PREDICTED: ER membrane protein complex subunit 1 [Microplitis demolitor]^89.51%	Q5ZL00.1^RecName: Full=ER membrane protein complex subunit 1; Flags: Precursor^36.3%	--	GO:0034975^protein folding in endoplasmic reticulum^biological_process;GO:0072546^ER membrane protein complex^cellular_component;GO:0016021^integral component of membrane^cellular_component	KOG2103^Protein of unknown function (DUF1620)^S	PF07774.12^Protein of unknown function (DUF1620)	--	--	o846-863i
g105_i2	5376	4841	7061	5057	4672	4437	0.979384264264081	0.0420318264956689	normal	XP_008550454.1^PREDICTED: ER membrane protein complex subunit 1 [Microplitis demolitor]^89.51%	Q5ZL00.1^RecName: Full=ER membrane protein complex subunit 1; Flags: Precursor^36.3%	--	GO:0034975^protein folding in endoplasmic reticulum^biological_process;GO:0072546^ER membrane protein complex^cellular_component;GO:0016021^integral component of membrane^cellular_component	KOG2103^Protein of unknown function (DUF1620)^S	PF07774.12^Protein of unknown function (DUF1620)	--	--	o846-863i
g105_i3	4242	3820	5400	4082	3748	3472	0.997624151404892	0.0116904281377635	normal	XP_008550454.1^PREDICTED: ER membrane protein complex subunit 1 [Microplitis demolitor]^91.43%	Q8N766.1^RecName: Full=ER membrane protein complex subunit 1; Flags: Precursor^46.34%	--	GO:0034975^protein folding in endoplasmic reticulum^biological_process;GO:0072546^ER membrane protein complex^cellular_component;GO:0016021^integral component of membrane^cellular_component;GO:0032991^protein-containing complex^cellular_component	KOG2103^Protein of unknown function (DUF1620)^S	PF07774.12^Protein of unknown function (DUF1620)	--	--	o494-511i
g105_i4	7349	6734	9356	6661	6109	5869	0.905987433476392	0.0920554274849427	normal	XP_008550454.1^PREDICTED: ER membrane protein complex subunit 1 [Microplitis demolitor]^87.71%	Q5ZL00.1^RecName: Full=ER membrane protein complex subunit 1; Flags: Precursor^36.51%	--	GO:0034975^protein folding in endoplasmic reticulum^biological_process;GO:0072546^ER membrane protein complex^cellular_component;GO:0016021^integral component of membrane^cellular_component	KOG2103^Protein of unknown function (DUF1620)^S	PF07774.12^Protein of unknown function (DUF1620)	--	--	o864-881i
g10602_i0	159	21	24	14	23	94	0.9510559675527209	0.5853184234738521	normal	XP_018246748.1^40S ribosomal protein S3 [Fusarium oxysporum f. sp. lycopersici 4287] >XP_018752919.1 40S ribosomal protein S3 [Fusarium verticillioides 7600] >XP_023433450.1 probable S3 ribosomal protein [Fusarium fujikuroi IMI 58289] >EGU76719.1 hypothetical protein FOXB_12740 [Fusarium oxysporum Fo5176] >EMT70297.1 40S ribosomal protein S3 [Fusarium oxysporum f. sp. cubense race 4] >ENH73107.1 …	O60128.1^RecName: Full=40S ribosomal protein S3^78.44%	K02985|RP-S3e, RPS3|http://www.genome.jp/dbget-bin/www_bget?ko:K02985	GO:0003684^damaged DNA binding^molecular_function;GO:0003906^DNA-(apurinic or apyrimidinic site) endonuclease activity^molecular_function;GO:0032357^oxidized purine DNA binding^molecular_function;GO:0008534^oxidized purine nucleobase lesion DNA N-glycosylase activity^molecular_function;GO:0003723^RNA binding^molecular_function;GO:0003735^structural constituent of ribosome^molecular_function;GO:00…	COG0092|KOG3181^40s ribosomal protein s3^J	PF00189.19^Ribosomal protein S3, C-terminal domain	--	--	--
g10604_i0	64	0	4	11	12	67	0.9862897538641942	-0.420438	normal	XP_018247205.1^hypothetical protein FOXG_09795 [Fusarium oxysporum f. sp. lycopersici 4287] >ACV31371.1 PR-1-like protein [Fusarium oxysporum f. sp. lycopersici] >EGU76029.1 hypothetical protein FOXB_13447 [Fusarium oxysporum Fo5176] >ENH67304.1 Pathogenesis-related protein 1B [Fusarium oxysporum f. sp. cubense race 1] >EWY83647.1 hypothetical protein FOYG_13449 [Fusarium oxysporum FOSC 3-a] >EWZ…	Q41359.1^RecName: Full=Pathogenesis-related protein PR-1 type; Flags: Precursor^36.64%	--	GO:0006952^defense response^biological_process;GO:0009607^response to biotic stimulus^biological_process;GO:0005576^extracellular region^cellular_component	COG2340|KOG3017^SCP^S	PF00188.25^Cysteine-rich secretory protein family	--	--	--
g10607_i0	315	385	434	268	266	308	0.861702218232306	0.20209264881648	normal	XP_008550767.1^PREDICTED: keratin-associated protein 6-2 [Microplitis demolitor]^65.71%	--	--	--	--	PF07172.10^Glycine rich protein family	--	--	--
g10607_i1	476	581	682	488	410	454	0.908031405732376	0.132905961125026	normal	XP_008550767.1^PREDICTED: keratin-associated protein 6-2 [Microplitis demolitor]^61.68%	--	--	--	--	--	--	--	--
g10613_i0	24	32	40	35	9	38	0.99930319755076	0.0219909056420598	normal	XP_008552279.1^PREDICTED: uncharacterized protein LOC103574582 [Microplitis demolitor]^55.26%	--	--	--	--	PF16137.4^Domain of unknown function (DUF4845)	--	--	--
g10615_i0	49243	41074	53689	77118	33458	40751	0.8384572237429151	-0.27257	normal	XP_008545063.1^PREDICTED: uncharacterized protein LOC103580324 [Microplitis demolitor]^75.31%	D2WKD9.2^RecName: Full=Farnesol dehydrogenase; AltName: Full=NADP+-dependent farnesol dehydrogenase 1; Short=AaSDR-1^41.94%	--	GO:0047886^farnesol dehydrogenase activity^molecular_function;GO:0006718^juvenile hormone biosynthetic process^biological_process	COG4221^oxidoreductase activity^Q	PF00106.24^short chain dehydrogenase	--	--	--
g1061_i0	210	158	275	156	159	209	0.989465042470548	0.04578640065070901	normal	XP_008543891.1^PREDICTED: PR domain zinc finger protein 1 [Microplitis demolitor]^89.82%	O75626.2^RecName: Full=PR domain zinc finger protein 1; AltName: Full=BLIMP-1; AltName: Full=Beta-interferon gene positive regulatory domain I-binding factor; AltName: Full=PR domain-containing protein 1; AltName: Full=Positive regulatory domain I-binding factor 1; Short=PRDI-BF1; Short=PRDI-binding factor 1^50.36%	--	GO:0031490^chromatin DNA binding^molecular_function;GO:0003700^DNA-binding transcription factor activity^molecular_function;GO:0000981^DNA-binding transcription factor activity, RNA polymerase II-specific^molecular_function;GO:0001227^DNA-binding transcription repressor activity, RNA polymerase II-specific^molecular_function;GO:0042826^histone deacetylase binding^molecular_function;GO:0046872^met…	KOG2461^SET domain^K	PF13465.5^Zinc-finger double domain	--	--	i141-163o
g1061_i1	173	172	197	216	168	146	0.935851971095101	-0.186702	normal	--	--	--	--	--	--	--	--	--
g1061_i2	148	169	186	183	141	138	0.979384264264081	-0.0974894	normal	--	--	--	--	--	--	--	--	--
g1061_i3	169	110	196	150	89	143	0.9861413139508121	0.0858750818712824	normal	XP_008543891.1^PREDICTED: PR domain zinc finger protein 1 [Microplitis demolitor]^87.89%	O75626.2^RecName: Full=PR domain zinc finger protein 1; AltName: Full=BLIMP-1; AltName: Full=Beta-interferon gene positive regulatory domain I-binding factor; AltName: Full=PR domain-containing protein 1; AltName: Full=Positive regulatory domain I-binding factor 1; Short=PRDI-BF1; Short=PRDI-binding factor 1^50.36%	--	GO:0031490^chromatin DNA binding^molecular_function;GO:0003700^DNA-binding transcription factor activity^molecular_function;GO:0000981^DNA-binding transcription factor activity, RNA polymerase II-specific^molecular_function;GO:0001227^DNA-binding transcription repressor activity, RNA polymerase II-specific^molecular_function;GO:0042826^histone deacetylase binding^molecular_function;GO:0046872^met…	KOG2461^SET domain^K	PF00096.25^Zinc finger, C2H2 type	--	--	i141-163o
g1061_i4	318	332	681	387	322	349	0.989751427746042	0.0350099259370307	normal	XP_014296649.1^PREDICTED: GATA zinc finger domain-containing protein 7 [Microplitis demolitor]^62.5%	--	--	--	COG5048|KOG1721^ZnF_C2H2^K	--	--	--	--
g1061_i5	202	182	198	233	178	162	0.9390814590768051	-0.182704	normal	--	--	--	--	--	--	--	--	--
g1061_i6	507	510	1050	557	475	532	0.9470046630050909	0.107815450007335	normal	XP_014296649.1^PREDICTED: GATA zinc finger domain-containing protein 7 [Microplitis demolitor]^73.88%	Q07243.2^RecName: Full=Metal regulatory transcription factor 1; AltName: Full=MRE-binding transcription factor; AltName: Full=Transcription factor MTF-1^51.28%	--	GO:0003677^DNA binding^molecular_function;GO:0001228^DNA-binding transcription activator activity, RNA polymerase II-specific^molecular_function;GO:0003700^DNA-binding transcription factor activity^molecular_function;GO:0000981^DNA-binding transcription factor activity, RNA polymerase II-specific^molecular_function;GO:0035035^histone acetyltransferase binding^molecular_function;GO:0046872^metal i…	COG5048|KOG1721^ZnF_C2H2^K	PF13465.5^Zinc-finger double domain	--	--	--
g1061_i7	169	213	276	246	154	154	0.99930319755076	0.00765782122705465	normal	--	--	--	--	--	--	--	--	--
g1061_i8	360	375	699	398	348	384	0.9794007312781751	0.0612153558628173	normal	XP_014296649.1^PREDICTED: GATA zinc finger domain-containing protein 7 [Microplitis demolitor]^62.5%	--	--	--	COG5048|KOG1721^ZnF_C2H2^K	--	--	--	--
g1061_i9	1344	1419	2220	1310	1284	1339	0.9207962364185992	0.0777119891574624	normal	XP_008543890.1^PREDICTED: protein FAM76A [Microplitis demolitor]^88.15%	Q8TAV0.1^RecName: Full=Protein FAM76A^44.85%	--	GO:0005654^nucleoplasm^cellular_component	KOG3990^Inherit from biNOG: Family with sequence similarity 76, member^S	PF16046.4^FAM76 protein	--	--	--
g10621_i0	0	0	10	0	0	0	--	--	--	YP_184886.1^hypothetical protein CcBV_31.7 [Cotesia congregata bracovirus] >CAG18163.1 hypothetical protein CcBV_31.7 [Cotesia congregata bracovirus]^70.72%	--	--	--	COG2801^Inherit from COG: Retrotransposon protein^L	--	--	--	--
g10625_i0	3	0	0	12	0	2	--	--	--	RVE51329.1^hypothetical protein evm_004009 [Chilo suppressalis]^98.57%	Q9U0S4.1^RecName: Full=V-type proton ATPase subunit D; Short=V-ATPase subunit D; AltName: Full=Vacuolar proton pump subunit D^98.57%	K02149|ATPeV1D, ATP6M|http://www.genome.jp/dbget-bin/www_bget?ko:K02149	GO:0042626^ATPase-coupled transmembrane transporter activity^molecular_function;GO:0006811^ion transport^biological_process	COG1394|KOG1647^ATP synthase subunit D^C	PF01813.16^ATP synthase subunit D	--	--	--
g10626_i0	9	5	18	7	0	20	--	--	--	XP_002429085.1^restnal rod rhodopsin-sensitive cGMP 3',5'-cyclic phosphodiesterase, putative [Pediculus humanus corporis] >EEB16347.1 restnal rod rhodopsin-sensitive cGMP 3',5'-cyclic phosphodiesterase, putative [Pediculus humanus corporis]^67.12%	Q9XT54.1^RecName: Full=Retinal rod rhodopsin-sensitive cGMP 3',5'-cyclic phosphodiesterase subunit delta; Short=GMP-PDE delta^63.64%	K13758|PDE6D|http://www.genome.jp/dbget-bin/www_bget?ko:K13758	GO:0004114^3',5'-cyclic-nucleotide phosphodiesterase activity^molecular_function;GO:0005095^GTPase inhibitor activity^molecular_function;GO:0017137^Rab GTPase binding^molecular_function;GO:0050896^response to stimulus^biological_process;GO:0007601^visual perception^biological_process;GO:0042995^cell projection^cellular_component;GO:0031410^cytoplasmic vesicle^cellular_component;GO:0030659^cytopla…	KOG4038^cGMP 3',5'-cyclic phosphodiesterase subunit delta^T	PF05351.10^GMP-PDE, delta subunit	--	--	--
g10629_i0	4	7	36	16	10	14	0.989465042470548	-0.19595	normal	XP_008553163.1^PREDICTED: mitochondrial import receptor subunit TOM40 homolog 1-like [Microplitis demolitor]^91.05%	Q9U4L6.2^RecName: Full=Mitochondrial import receptor subunit TOM40 homolog 1; Short=dtom40; AltName: Full=Male sterile protein 15; AltName: Full=Translocase of outer membrane 40 kDa subunit homolog 1^44.6%	K11518|TOM40|http://www.genome.jp/dbget-bin/www_bget?ko:K11518	GO:0015450^P-P-bond-hydrolysis-driven protein transmembrane transporter activity^molecular_function;GO:0015288^porin activity^molecular_function;GO:0008320^protein transmembrane transporter activity^molecular_function;GO:0071456^cellular response to hypoxia^biological_process;GO:0006811^ion transport^biological_process;GO:0030150^protein import into mitochondrial matrix^biological_process;GO:0006…	KOG3296^Eukaryotic porin^U	PF01459.21^Eukaryotic porin	--	--	--
g1062_i0	616	468	1010	577	402	704	0.989465042470548	0.0481940453828619	normal	XP_008560741.1^PREDICTED: potassium voltage-gated channel protein Shal isoform X1 [Microplitis demolitor]^97.77%	P17971.2^RecName: Full=Potassium voltage-gated channel protein Shal; AltName: Full=Shaker cognate l; AltName: Full=Shal2^86.61%	K04892|KCND2|http://www.genome.jp/dbget-bin/www_bget?ko:K04892	GO:0005250^A-type (transient outward) potassium channel activity^molecular_function;GO:0005249^voltage-gated potassium channel activity^molecular_function;GO:0008306^associative learning^biological_process;GO:0007268^chemical synaptic transmission^biological_process;GO:0071805^potassium ion transmembrane transport^biological_process;GO:0006813^potassium ion transport^biological_process;GO:0051260…	COG1226|KOG4390^potassium voltage-gated channel protein^P	PF00520.30^Ion transport protein	--	--	i185-207o227-249i261-280o324-346i353-375o385-407i
g1062_i2	377	338	702	384	267	514	0.99930319755076	0.010487155789639999	normal	KYN06423.1^Potassium voltage-gated channel protein Shal [Cyphomyrmex costatus]^89.11%	P17971.2^RecName: Full=Potassium voltage-gated channel protein Shal; AltName: Full=Shaker cognate l; AltName: Full=Shal2^90.81%	K04892|KCND2|http://www.genome.jp/dbget-bin/www_bget?ko:K04892	GO:0005250^A-type (transient outward) potassium channel activity^molecular_function;GO:0005249^voltage-gated potassium channel activity^molecular_function;GO:0008306^associative learning^biological_process;GO:0007268^chemical synaptic transmission^biological_process;GO:0071805^potassium ion transmembrane transport^biological_process;GO:0006813^potassium ion transport^biological_process;GO:0051260…	COG1226|KOG4390^potassium voltage-gated channel protein^P	PF00520.30^Ion transport protein	--	--	i185-207o227-249i261-280o324-346i353-375o385-407i
g1062_i3	389	337	698	391	258	499	0.989751427746042	0.0425823662379462	normal	XP_008560743.1^PREDICTED: potassium voltage-gated channel protein Shal isoform X2 [Microplitis demolitor]^97.87%	P17971.2^RecName: Full=Potassium voltage-gated channel protein Shal; AltName: Full=Shaker cognate l; AltName: Full=Shal2^91.3%	K04892|KCND2|http://www.genome.jp/dbget-bin/www_bget?ko:K04892	GO:0005250^A-type (transient outward) potassium channel activity^molecular_function;GO:0005249^voltage-gated potassium channel activity^molecular_function;GO:0008306^associative learning^biological_process;GO:0007268^chemical synaptic transmission^biological_process;GO:0071805^potassium ion transmembrane transport^biological_process;GO:0006813^potassium ion transport^biological_process;GO:0051260…	COG1226|KOG4390^potassium voltage-gated channel protein^P	PF00520.30^Ion transport protein	--	--	i185-207o227-249i261-280o324-346i353-375o385-407i
g10632_i0	20	5	3	26	1	22	0.938815986705022	-0.835135	normal	XP_018243184.1^L-fuculose-phosphate aldolase [Fusarium oxysporum f. sp. lycopersici 4287] >EWZ48784.1 L-fuculose-phosphate aldolase [Fusarium oxysporum Fo47] >EWZ93853.1 L-fuculose-phosphate aldolase [Fusarium oxysporum f. sp. lycopersici MN25] >EXA32796.1 L-fuculose-phosphate aldolase [Fusarium oxysporum f. sp. pisi HDV247] >EXK46143.1 L-fuculose-phosphate aldolase [Fusarium oxysporum f. sp. mel…	Q9P5M9.1^RecName: Full=Meiotically up-regulated gene 14 protein^46.05%	--	GO:0051015^actin filament binding^molecular_function;GO:0030507^spectrin binding^molecular_function;GO:0005198^structural molecule activity^molecular_function;GO:0030036^actin cytoskeleton organization^biological_process;GO:0051017^actin filament bundle assembly^biological_process;GO:0051016^barbed-end actin filament capping^biological_process;GO:0051321^meiotic cell cycle^biological_process;GO:0…	COG0235|KOG3699^Aldolase_II^TZ	PF00596.20^Class II Aldolase and Adducin N-terminal domain	--	--	--
g10633_i0	19	0	0	1	4	0	--	--	--	XP_011201936.1^PREDICTED: ADP-ribosylation factor 1 [Bactrocera dorsalis] >XP_011201937.1 PREDICTED: ADP-ribosylation factor 1 [Bactrocera dorsalis] >XP_011201938.1 PREDICTED: ADP-ribosylation factor 1 [Bactrocera dorsalis] >XP_011201940.1 PREDICTED: ADP-ribosylation factor 1 [Bactrocera dorsalis] >XP_014091600.1 PREDICTED: ADP-ribosylation factor 1 [Bactrocera oleae] >XP_018799770.1 PREDICTED: A…	P61209.2^RecName: Full=ADP-ribosylation factor 1 >P61210.2 RecName: Full=ADP-ribosylation factor 1; AltName: Full=lARF1^98.9%	K07937|ARF1|http://www.genome.jp/dbget-bin/www_bget?ko:K07937	GO:0005525^GTP binding^molecular_function;GO:0003924^GTPase activity^molecular_function;GO:0032011^ARF protein signal transduction^biological_process;GO:0048749^compound eye development^biological_process;GO:0001745^compound eye morphogenesis^biological_process;GO:0043001^Golgi to plasma membrane protein transport^biological_process;GO:0006893^Golgi to plasma membrane transport^biological_process…	COG1100|KOG0070^ADP-ribosylation^U	PF00025.20^ADP-ribosylation factor family	--	--	--
g10634_i0	0	0	0	30	0	0	--	--	--	XP_023935986.1^ubiquitin-conjugating enzyme E2 N [Bicyclus anynana] >XP_026497146.1 ubiquitin-conjugating enzyme E2 N [Vanessa tameamea] >OWR52698.1 ubiquitin conjugating enzyme E2 [Danaus plexippus plexippus]^100.0%	P35128.1^RecName: Full=Ubiquitin-conjugating enzyme E2 N; AltName: Full=E2 ubiquitin-conjugating enzyme N; AltName: Full=Protein bendless; AltName: Full=Ubiquitin carrier protein N; AltName: Full=Ubiquitin-conjugating enzyme E2-17 kDa; AltName: Full=Ubiquitin-protein ligase D3; AltName: Full=Ubiquitin-protein ligase N^90.34%	K10580|UBE2N, BLU, UBC13|http://www.genome.jp/dbget-bin/www_bget?ko:K10580	GO:0005524^ATP binding^molecular_function;GO:0061631^ubiquitin conjugating enzyme activity^molecular_function;GO:0031624^ubiquitin conjugating enzyme binding^molecular_function;GO:0031625^ubiquitin protein ligase binding^molecular_function;GO:0004842^ubiquitin-protein transferase activity^molecular_function;GO:0007412^axon target recognition^biological_process;GO:0007409^axonogenesis^biological_p…	COG5078|KOG0417^UBCc^O	PF00179.25^Ubiquitin-conjugating enzyme	--	--	--
g10635_i0	40	2	8	4	6	20	0.9601647553116209	0.6502288801998499	normal	RKK79277.1^hypothetical protein BFJ69_g5009 [Fusarium oxysporum]^97.11%	--	--	--	--	PF02724.13^CDC45-like protein	--	--	--
g10637_i0	0	0	3	0	0	0	--	--	--	XP_014297138.1^PREDICTED: clavesin-2 [Microplitis demolitor] >XP_014297140.1 PREDICTED: clavesin-2 [Microplitis demolitor] >XP_014297143.1 PREDICTED: clavesin-2 [Microplitis demolitor]^62.45%	--	--	--	KOG1471^CRAL/TRIO, N-terminal domain^I	PF00650.19^CRAL/TRIO domain	--	--	--
g10638_i0	46	8	0	21	4	32	0.99930319755076	-0.0543217	normal	--	--	--	--	--	--	--	--	--
g1063_i0	40	43	93	49	40	90	0.937200635273826	-0.311119	normal	XP_008558053.1^PREDICTED: scavenger receptor class B member 1 [Microplitis demolitor]^82.15%	Q14108.2^RecName: Full=Lysosome membrane protein 2; AltName: Full=85 kDa lysosomal membrane sialoglycoprotein; Short=LGP85; AltName: Full=CD36 antigen-like 2; AltName: Full=Lysosome membrane protein II; Short=LIMP II; AltName: Full=Scavenger receptor class B member 2; AltName: CD_antigen=CD36^29.44%	--	GO:0051087^chaperone binding^molecular_function;GO:0015485^cholesterol binding^molecular_function;GO:0019899^enzyme binding^molecular_function;GO:0031210^phosphatidylcholine binding^molecular_function;GO:0001786^phosphatidylserine binding^molecular_function;GO:0005548^phospholipid transporter activity^molecular_function;GO:0042803^protein homodimerization activity^molecular_function;GO:0008565^ob…	KOG3776^CD36 family^T	PF01130.20^CD36 family	--	SignalP-TM	i27-49o
g1063_i1	37	44	90	44	39	95	0.9344446093669491	-0.342546	normal	XP_008558053.1^PREDICTED: scavenger receptor class B member 1 [Microplitis demolitor]^82.15%	Q14108.2^RecName: Full=Lysosome membrane protein 2; AltName: Full=85 kDa lysosomal membrane sialoglycoprotein; Short=LGP85; AltName: Full=CD36 antigen-like 2; AltName: Full=Lysosome membrane protein II; Short=LIMP II; AltName: Full=Scavenger receptor class B member 2; AltName: CD_antigen=CD36^29.44%	--	GO:0051087^chaperone binding^molecular_function;GO:0015485^cholesterol binding^molecular_function;GO:0019899^enzyme binding^molecular_function;GO:0031210^phosphatidylcholine binding^molecular_function;GO:0001786^phosphatidylserine binding^molecular_function;GO:0005548^phospholipid transporter activity^molecular_function;GO:0042803^protein homodimerization activity^molecular_function;GO:0008565^ob…	KOG3776^CD36 family^T	PF01130.20^CD36 family	--	SignalP-TM	i27-49o
g1063_i2	39	37	92	43	38	86	0.951070718189789	-0.289807	normal	XP_008558053.1^PREDICTED: scavenger receptor class B member 1 [Microplitis demolitor]^82.15%	Q14108.2^RecName: Full=Lysosome membrane protein 2; AltName: Full=85 kDa lysosomal membrane sialoglycoprotein; Short=LGP85; AltName: Full=CD36 antigen-like 2; AltName: Full=Lysosome membrane protein II; Short=LIMP II; AltName: Full=Scavenger receptor class B member 2; AltName: CD_antigen=CD36^29.44%	--	GO:0051087^chaperone binding^molecular_function;GO:0015485^cholesterol binding^molecular_function;GO:0019899^enzyme binding^molecular_function;GO:0031210^phosphatidylcholine binding^molecular_function;GO:0001786^phosphatidylserine binding^molecular_function;GO:0005548^phospholipid transporter activity^molecular_function;GO:0042803^protein homodimerization activity^molecular_function;GO:0008565^ob…	KOG3776^CD36 family^T	PF01130.20^CD36 family	--	SignalP-TM	i27-49o
g1063_i3	41	43	91	43	37	85	0.976189654305163	-0.197593	normal	XP_008558053.1^PREDICTED: scavenger receptor class B member 1 [Microplitis demolitor]^82.15%	Q14108.2^RecName: Full=Lysosome membrane protein 2; AltName: Full=85 kDa lysosomal membrane sialoglycoprotein; Short=LGP85; AltName: Full=CD36 antigen-like 2; AltName: Full=Lysosome membrane protein II; Short=LIMP II; AltName: Full=Scavenger receptor class B member 2; AltName: CD_antigen=CD36^29.44%	--	GO:0051087^chaperone binding^molecular_function;GO:0015485^cholesterol binding^molecular_function;GO:0019899^enzyme binding^molecular_function;GO:0031210^phosphatidylcholine binding^molecular_function;GO:0001786^phosphatidylserine binding^molecular_function;GO:0005548^phospholipid transporter activity^molecular_function;GO:0042803^protein homodimerization activity^molecular_function;GO:0008565^ob…	KOG3776^CD36 family^T	PF01130.20^CD36 family	--	SignalP-TM	i27-49o
g1063_i4	37	41	83	45	37	88	0.921128158727593	-0.356798	normal	XP_008558053.1^PREDICTED: scavenger receptor class B member 1 [Microplitis demolitor]^82.15%	Q14108.2^RecName: Full=Lysosome membrane protein 2; AltName: Full=85 kDa lysosomal membrane sialoglycoprotein; Short=LGP85; AltName: Full=CD36 antigen-like 2; AltName: Full=Lysosome membrane protein II; Short=LIMP II; AltName: Full=Scavenger receptor class B member 2; AltName: CD_antigen=CD36^29.44%	--	GO:0051087^chaperone binding^molecular_function;GO:0015485^cholesterol binding^molecular_function;GO:0019899^enzyme binding^molecular_function;GO:0031210^phosphatidylcholine binding^molecular_function;GO:0001786^phosphatidylserine binding^molecular_function;GO:0005548^phospholipid transporter activity^molecular_function;GO:0042803^protein homodimerization activity^molecular_function;GO:0008565^ob…	KOG3776^CD36 family^T	PF01130.20^CD36 family	--	SignalP-TM	i27-49o
g1063_i5	40	44	81	45	42	87	0.913794772772333	-0.346182	normal	XP_008558053.1^PREDICTED: scavenger receptor class B member 1 [Microplitis demolitor]^82.15%	Q14108.2^RecName: Full=Lysosome membrane protein 2; AltName: Full=85 kDa lysosomal membrane sialoglycoprotein; Short=LGP85; AltName: Full=CD36 antigen-like 2; AltName: Full=Lysosome membrane protein II; Short=LIMP II; AltName: Full=Scavenger receptor class B member 2; AltName: CD_antigen=CD36^29.44%	--	GO:0051087^chaperone binding^molecular_function;GO:0015485^cholesterol binding^molecular_function;GO:0019899^enzyme binding^molecular_function;GO:0031210^phosphatidylcholine binding^molecular_function;GO:0001786^phosphatidylserine binding^molecular_function;GO:0005548^phospholipid transporter activity^molecular_function;GO:0042803^protein homodimerization activity^molecular_function;GO:0008565^ob…	KOG3776^CD36 family^T	PF01130.20^CD36 family	--	SignalP-TM	i27-49o
g10641_i0	345	443	643	327	438	382	0.989465042470548	0.0423456960220442	normal	XP_008557058.1^PREDICTED: troponin I isoform X3 [Microplitis demolitor]^96.57%	P05547.1^RecName: Full=Troponin I; Short=TnI^65.09%	--	GO:0003779^actin binding^molecular_function;GO:0046872^metal ion binding^molecular_function;GO:0005861^troponin complex^cellular_component	KOG3977^Troponin I^Z	PF00992.19^Troponin	--	--	i187-209o
g10641_i1	354	440	700	376	441	355	0.9852946845901009	0.0634751193048041	normal	XP_008557058.1^PREDICTED: troponin I isoform X3 [Microplitis demolitor]^96.36%	P05547.1^RecName: Full=Troponin I; Short=TnI^63.54%	--	GO:0003779^actin binding^molecular_function;GO:0046872^metal ion binding^molecular_function;GO:0005861^troponin complex^cellular_component	KOG3977^Troponin I^Z	PF00992.19^Troponin	--	--	--
g10642_i0	1870	1982	2820	2100	2072	1664	0.9752743035845721	-0.0645791	normal	XP_008556077.1^PREDICTED: uncharacterized protein LOC103577282 [Microplitis demolitor] >XP_008556078.1 PREDICTED: uncharacterized protein LOC103577282 [Microplitis demolitor] >XP_008556079.1 PREDICTED: uncharacterized protein LOC103577282 [Microplitis demolitor] >XP_008556081.1 PREDICTED: uncharacterized protein LOC103577282 [Microplitis demolitor]^92.02%	--	K10425|DCTN3|http://www.genome.jp/dbget-bin/www_bget?ko:K10425	--	--	PF07426.10^Dynactin subunit p22	--	--	--
g10645_i0	0	0	0	14	0	5	--	--	--	EOB14591.1^hypothetical protein NBO_24g0036 [Nosema bombycis CQ1]^68.13%	--	--	--	--	--	--	--	--
g10646_i0	70	118	91	98	91	56	0.99930319755076	-0.0210972	normal	XP_008549449.1^PREDICTED: histidine-rich glycoprotein-like [Microplitis demolitor]^100.0%	--	--	--	--	PF16009.4^Domain of unknown function (DUF4779)	--	--	o5-22i
g1064_i0	3843	3981	5478	3588	3068	3892	0.8257111685300171	0.0969893163631337	normal	ACE75391.1^cation-transporting ATPase [Glyptapanteles indiensis]^91.34%	Q9H7F0.4^RecName: Full=Probable cation-transporting ATPase 13A3; AltName: Full=ATPase family homolog up-regulated in senescence cells 1^41.72%	K14951|ATP13A3_4_5|http://www.genome.jp/dbget-bin/www_bget?ko:K14951	GO:0005524^ATP binding^molecular_function;GO:0016887^ATPase activity^molecular_function;GO:0046872^metal ion binding^molecular_function;GO:0006812^cation transport^biological_process;GO:0006874^cellular calcium ion homeostasis^biological_process;GO:0005623^cell^cellular_component;GO:0016021^integral component of membrane^cellular_component;GO:0016020^membrane^cellular_component	KOG0208^Pfam:P_ATPase^P	PF00122.19^E1-E2 ATPase	--	--	o76-98i264-286o290-309i464-482o497-519i1010-1032o1042-1064i1077-1099o1131-1150i1163-1185o1200-1222i
g1064_i1	3352	3605	5053	3254	2767	3501	0.838214064228496	0.0922441837714675	normal	ACE75391.1^cation-transporting ATPase [Glyptapanteles indiensis]^91.12%	Q9H7F0.4^RecName: Full=Probable cation-transporting ATPase 13A3; AltName: Full=ATPase family homolog up-regulated in senescence cells 1^41.72%	K14951|ATP13A3_4_5|http://www.genome.jp/dbget-bin/www_bget?ko:K14951	GO:0005524^ATP binding^molecular_function;GO:0016887^ATPase activity^molecular_function;GO:0046872^metal ion binding^molecular_function;GO:0006812^cation transport^biological_process;GO:0006874^cellular calcium ion homeostasis^biological_process;GO:0005623^cell^cellular_component;GO:0016021^integral component of membrane^cellular_component;GO:0016020^membrane^cellular_component	KOG0208^Pfam:P_ATPase^P	PF00122.19^E1-E2 ATPase	--	SignalP-TM	o40-62i228-250o254-273i428-446o461-483i974-996o1006-1028i1041-1063o1095-1114i1127-1149o1164-1186i
[truncated: 24,663 more rows]
